# Supplementary material for: LINC00355 regulates p27KIP expression by binding to MENIN to induce proliferation in late-stage relapse breast cancer
Source: NPJ Breast Cancer. 2022 Apr 13;8:49. doi: 10.1038/s41523-022-00412-2 (PMC9007952; doi:10.1038/s41523-022-00412-2)
Supplement: Supplementary file 2 — Supplementary Table 1 [file 41523_2022_412_MOESM2_ESM.xlsx]

## Sheet: Sheet1
Supplementary Table 1	Late-stage relapse and early stage patient clinical and molecular phenotypes
Pt Number	Cohort	PIK3CA mutation	initial tumor ER	initial tumor PR	initial tumor Her2	LSB or recurent ER	LSB or recurrent PR	LSB or recurrent HER2	race	Neoadjuvant Therapy? Y/N	Path Stage (T)	Path Stage (N)	Path Stage (M)	Grade	Histology
LSR192	Late-stage relapse	NA	Pos	Pos	Neg	Pos	Pos	Neg	AA	N	1b	0	0	1	invasive ductal carcinoma
LSR211	Late-stage relapse	Pos	Pos	Pos	Pos	Pos	Pos	Pos	C	Y	4	1	1	3	invasive ductal carcinoma
LSR217	Late-stage relapse	NA	Pos	Pos	Neg	Pos	Pos	Neg	C	N	1c	0	0	N/A	invasive mammary carcinoma
LSR218	Late-stage relapse	NA	Pos	Pos	Pos	Pos	Pos	Neg	AA	N	3	1	1	2	invasive ductal carcinoma
LSR222	Late-stage relapse	Pos	Pos	Pos	Neg	Pos	Neg	Neg	C	Y	3	3	x	1	Infiltrating carcinoma with ductal and lobular features
LSR223	Late-stage relapse	Pos	Pos	Pos	Pos (no FISH)	Pos	Neg	Pos	C	N	is	0	0	2	ductal carcinoma in situ, papillary carcinoma (non-invasive), lobular carcinoma in situ
LSR230	Late-stage relapse	NA	Pos	Pos	Neg	Neg	Neg	Neg	C	N	x	0	0	3	poorly differentiated breast carcinoma
LSR242	Late-stage relapse	NA	Pos	Pos	Neg	Pos	Neg	Neg	C	N	1c	0	0	2	infiltrating ductal carcinoma, mucinous carcinoma, carcinoma in situ
LSR243	Late-stage relapse	NA	Pos	Pos	Neg	Pos	Pos	Neg	C	N	4d	3	1	2	infiltrating ductal carcinoma, inflammatory carcinoma
LSR273	Late-stage relapse	NA	Pos	Pos	Neg	Pos	Weakly pos	Neg	C	N	NA	A	NA	1	ductal
LSR276	Late-stage relapse	NA	Pos	Pos	Neg	Pos	Pos	Neg	C	N	4c	3b	1	2	infiltrating ductal carcinoma, ductal carcinoma in situ (DCIS)
LSR277	Late-stage relapse	NA	Pos	Pos	Neg	Pos	Neg	Neg	AA	N	x	3	0	3	ductal adenocarcinoma
LSR281	Late-stage relapse	NA	Pos	Pos	Neg	Pos	Pos	Neg	AA	N	2	0	0	1	ductal adenocarcinoma
LSR294	Late-stage relapse	NA	Pos	Pos	Neg	Pos	Neg	Neg	C	Y	2	3	0	2	infiltrating ductal carcinoma
LSR301	Late-stage relapse	NA	Pos	Pos	Neg	Pos	Pos	Neg	C	N	1	1	0	3	adenocarcinoma
LSR307	Late-stage relapse	NA	Pos	Pos	Neg	Pos	Neg	Neg	C	N	2	2	0	2	infiltrating lobular carcinoma
LSR316	Late-stage relapse	NA	Pos	Neg	Pos	Pos	Neg	Pos	C	N	1b	1	0	3	ductal
LSR337	Late-stage relapse	NA	Pos	Pos	Neg	Pos	Pos	Neg	C	Y	4d	2a	0	3	infiltrating ductal carcinoma
LSR338	Late-stage relapse	NA	Pos	Pos	Neg	Pos	Neg	Neg	C	N	2	1	0	2	infiltrating ductal carcinoma
LSR347	Late-stage relapse	NA	Pos	Pos	Neg	Pos	Pos	Neg	C	N	2	1	0	2	infiltrating ductal carcinoma
LSR349	Late-stage relapse	NA	Pos	Pos	Neg	Neg	Neg	Neg	C	N	2	0	0	1	infiltrating ductal carcinoma
LSR360	Late-stage relapse	NA	Pos	Neg	Neg	Pos	Neg	Neg	C	N	4b	1	0	3	invasive ductal carcinoma
LSR375	Late-stage relapse	NA	Pos	Pos	Neg	Pos	Pos	Neg	C	Y	1c	0	0	unknown	adenocarcinoma
LSR385	Late-stage relapse	NA	Pos	Pos	Neg	Pos	Pos	Neg	C	Y	1c	1a	0	3	infiltrating lobular carcinoma
BRC21	Early stage	Neg	Pos	NA	Neg	NA	NA	NA	NA	Y	1~2	0	0	1	ductal carcinoma
BRC11	Early stage	Pos	Pos	NA	Neg	NA	NA	NA	NA	Y	1~2	0	0	3	ductal carcinoma
BRC14	Early stage	Neg	Pos	NA	Neg	NA	NA	NA	NA	Y	1~2	1	1	3	ductal carcinoma
BRC22	Early stage	Neg	Pos	NA	Neg	NA	NA	NA	NA	Y	3~4	1	1	1	lobular carcinoma
BRC16	Early stage	Neg	Pos	NA	Neg	NA	NA	NA	NA	Y	3~4	1	1	3	ductal carcinoma
BRC31	Early stage	Pos	Pos	NA	Neg	NA	NA	NA	NA	Y	1~2	1	1	2	ductal carcinoma
BRC40	Early stage	Pos	Pos	NA	Neg	NA	NA	NA	NA	Y	1~2	0	0	1	ductal carcinoma
BRC41	Early stage	Neg	Pos	NA	Neg	NA	NA	NA	NA	Y	1~2	1	1	2	ductal carcinoma
BRC35	Early stage	Neg	Pos	NA	Neg	NA	NA	NA	NA	Y	1~2	1	1	2	ductal carcinoma
BRC37	Early stage	Pos	Pos	NA	Neg	NA	NA	NA	NA	Y	1~2	NA	NA	2	ductal carcinoma
BRC33	Early stage	Pos	Pos	NA	Neg	NA	NA	NA	NA	Y	1~2	NA	NA	2	ductal carcinoma
BRC44	Early stage	Neg	Pos	NA	Neg	NA	NA	NA	NA	Y	1~2	NA	NA	2	ductal carcinoma
BRC36	Early stage	Pos	Pos	NA	Neg	NA	NA	NA	NA	Y	1~2	0	0	2	ductal carcinoma
BRC3	Early stage	Pos	Pos	NA	Neg	NA	NA	NA	NA	Y	1~2	1	1	2	ductal carcinoma
BRC13	Early stage	Pos	Pos	NA	Neg	NA	NA	NA	NA	Y	1~2	0	0	3	ductal carcinoma
BRC10	Early stage	Pos	Pos	NA	Neg	NA	NA	NA	NA	Y	1~2	1	1	2	ductal carcinoma
BRC29	Early stage	Neg	Pos	NA	Neg	NA	NA	NA	NA	Y	1~2	1	1	3	ductal carcinoma
BRC50	Early stage	Pos	Pos	NA	Neg	NA	NA	NA	NA	Y	3~4	0	0	1	lobular carcinoma
BRC32	Early stage	Neg	Pos	NA	Neg	NA	NA	NA	NA	Y	1~2	NA	NA	1	ductal carcinoma
BRC38	Early stage	Neg	Pos	NA	Neg	NA	NA	NA	NA	Y	1~2	0	0	3	ductal carcinoma
BRC17	Early stage	Neg	Pos	NA	Neg	NA	NA	NA	NA	Y	1~2	1	1	2	ductal carcinoma
BRC15	Early stage	Pos	Pos	NA	Neg	NA	NA	NA	NA	Y	1~2	1	1	2	ductal carcinoma
BRC47	Early stage	Pos	Pos	NA	Neg	NA	NA	NA	NA	Y	1~2	1	1	3	ductal carcinoma
BRC24	Early stage	Pos	Pos	NA	Neg	NA	NA	NA	NA	Y	1~2	0	0	2	ductal carcinoma
BRC18	Early stage	Pos	Pos	NA	Neg	NA	NA	NA	NA	Y	1~2	1	1	1	ductal carcinoma
BRC19	Early stage	Neg	Pos	NA	Neg	NA	NA	NA	NA	Y	1~2	0	0	2	ductal carcinoma
BRC26	Early stage	Neg	Pos	NA	Neg	NA	NA	NA	NA	Y	1~2	0	0	2	ductal carcinoma
BRC42	Early stage	Neg	Pos	NA	Neg	NA	NA	NA	NA	Y	1~2	0	0	2	ductal carcinoma
BRC20	Early stage	Pos	Pos	NA	Neg	NA	NA	NA	NA	Y	1~2	0	0	3	ductal carcinoma
BRC30	Early stage	Neg	Pos	NA	Neg	NA	NA	NA	NA	Y	1~2	0	0	2	lobular carcinoma
BRC49	Early stage	Neg	Pos	NA	Neg	NA	NA	NA	NA	Y	1~2	0	0	2	ductal carcinoma
BRC52	Early stage	Pos	Pos	NA	Neg	NA	NA	NA	NA	Y	NA	NA	NA	3	ductal carcinoma
BRC5	Early stage	Pos	Pos	NA	Neg	NA	NA	NA	NA	Y	1~2	0	NA	2	ductal carcinoma
BRC6	Early stage	Neg	Pos	NA	Neg	NA	NA	NA	NA	Y	1~2	1	NA	2	ductal carcinoma
BRC51	Early stage	Pos	Pos	NA	Neg	NA	NA	NA	NA	Y	1~2	1	NA	2	ductal carcinoma
BRC7	Early stage	Pos	Pos	NA	Neg	NA	NA	NA	NA	Y	1~2	0	NA	2	ductal carcinoma
BRC8	Early stage	Pos	Pos	NA	Neg	NA	NA	NA	NA	Y	1~2	0	NA	1	ductal carcinoma
BRC9	Early stage	Pos	Pos	NA	Neg	NA	NA	NA	NA	Y	1~2	1	NA	2	lobular carcinoma
CSB31	Early stage	Neg	Pos	NA	Neg	NA	NA	NA	NA	Y	1~2	1	1	1	ductal carcinoma
CSB1	Early stage	Pos	Pos	NA	Neg	NA	NA	NA	NA	Y	1~2	0	0	2	ductal carcinoma
CSB2	Early stage	Neg	Pos	NA	Pos	NA	NA	NA	NA	Y	NA	1	1	2	ductal carcinoma
CSB32	Early stage	Neg	Pos	NA	Pos	NA	NA	NA	NA	Y	1~2	1	1	1	lobular carcinoma
CSB3	Early stage	Pos	Pos	NA	Neg	NA	NA	NA	NA	Y	3~4	1	1	2	ductal carcinoma
CSB5	Early stage	Neg	Pos	NA	Neg	NA	NA	NA	NA	Y	1~2	1	1	2	ductal carcinoma
CSB6	Early stage	Pos	Pos	NA	Neg	NA	NA	NA	NA	Y	1~2	1	1	1	ductal carcinoma
CSB7	Early stage	Neg	Pos	NA	Neg	NA	NA	NA	NA	Y	1~2	1	1	2	ductal carcinoma
CSB9	Early stage	Neg	Pos	NA	Neg	NA	NA	NA	NA	Y	1~2	0	0	2	lobular carcinoma
CSB12	Early stage	Pos	Pos	NA	Neg	NA	NA	NA	NA	Y	3~4	0	0	2	lobular carcinoma
CSB13	Early stage	Pos	Pos	NA	Neg	NA	NA	NA	NA	Y	1~2	1	1	2	ductal carcinoma
CSB14	Early stage	Neg	Pos	NA	Pos	NA	NA	NA	NA	Y	1~2	0	0	2	lobular carcinoma
CSB17	Early stage	Pos	Pos	NA	Neg	NA	NA	NA	NA	Y	1~2	1	1	2	ductal carcinoma
CSB19	Early stage	Pos	Pos	NA	Neg	NA	NA	NA	NA	Y	3~4	1	1	2	ductal carcinoma
CSB20	Early stage	Neg	Pos	NA	Neg	NA	NA	NA	NA	Y	1~2	0	0	2	ductal carcinoma
CSB22	Early stage	Neg	Pos	NA	Neg	NA	NA	NA	NA	Y	1~2	0	0	2	ductal carcinoma
CSB23	Early stage	Neg	Pos	NA	Neg	NA	NA	NA	NA	Y	1~2	0	0	2	ductal carcinoma
CSB24	Early stage	Pos	Pos	NA	Pos	NA	NA	NA	NA	Y	1~2	0	NA	2	ductal carcinoma
CSB25	Early stage	Neg	Pos	NA	Neg	NA	NA	NA	NA	Y	NA	NA	NA	2	ductal carcinoma
CSB28	Early stage	Neg	Pos	NA	Neg	NA	NA	NA	NA	Y	3~4	1	NA	1	lobular carcinoma
CSB34	Early stage	Neg	Pos	NA	Neg	NA	NA	NA	NA	Y	1~2	0	NA	2	ductal carcinoma
CSB29	Early stage	Neg	Pos	NA	Neg	NA	NA	NA	NA	Y	1~2	1	NA	2	ductal carcinoma
CSB30	Early stage	Pos	Pos	NA	Neg	NA	NA	NA	NA	Y	1~2	0	NA	2	lobular carcinoma
16986	Early stage	Neg	Pos	NA	Pos	NA	NA	NA	NA	Y	NA	NA	NA	3	ductal carcinoma
17143	Early stage	Pos	Pos	NA	Neg	NA	NA	NA	NA	Y	NA	NA	NA	1	lobular carcinoma
17157	Early stage	Neg	Pos	NA	Neg	NA	NA	NA	NA	Y	NA	NA	NA	2	ductal carcinoma
17746	Early stage	Neg	Pos	NA	Neg	NA	NA	NA	NA	Y	NA	NA	NA	1	ductal carcinoma
18140	Early stage	Neg	Pos	NA	Neg	NA	NA	NA	NA	Y	NA	NA	NA	2	ductal carcinoma
16886	Early stage	NA	Pos	NA	NA	NA	NA	NA	NA	Y	NA	NA	NA	NA	NA
17117	Early stage	NA	Pos	NA	NA	NA	NA	NA	NA	Y	NA	NA	NA	NA	NA
17277	Early stage	NA	Pos	NA	NA	NA	NA	NA	NA	Y	NA	NA	NA	NA	NA
17807	Early stage	NA	Pos	NA	NA	NA	NA	NA	NA	Y	NA	NA	NA	NA	NA
18052	Early stage	NA	Pos	NA	NA	NA	NA	NA	NA	Y	NA	NA	NA	NA	NA
17502	Early stage	NA	Pos	NA	NA	NA	NA	NA	NA	Y	NA	NA	NA	NA	NA
