# Supplementary material for: LINC00355 regulates p27KIP expression by binding to MENIN to induce proliferation in late-stage relapse breast cancer
Source: NPJ Breast Cancer. 2022 Apr 13;8:49. doi: 10.1038/s41523-022-00412-2 (PMC9007952; doi:10.1038/s41523-022-00412-2)
Supplement: Supplementary file 3 — Supplementary Table 2 [file 41523_2022_412_MOESM3_ESM.xlsx]

## Sheet: Sheet1
Supplementary Table 2	Identified late-stage relapse lncRNAs
Ensembl Name	Gene name	Gene locus	Biotype	Early-Stage mean FPKM	Late-Stage Relapse mean FPKM	Log Fold Change	PValue	FDR	Non-malignant cell line mean FPKM	Malignant cell line mean FPKM	Log Fold Change	PValue
ENSG00000227674	LINC00355	chr13:64560503-64650144	lincRNA	0.162432	28.0921	7.21921	5.1053e-160	8.38299e-159	3.08391	7.37345	1.25758	0.047
ENSG00000232164	AC092669.3	chr2:66610437-66619582	lincRNA	0.335371	55.6338	7.17368	1.37712399662268e-318	6.07800891491145e-317	6.10039	42.8032	2.81075	3.37e-11
ENSG00000241168	RP11-10O22.1	chr3:162744183-162949937	lincRNA	0.101134	16.0329	7.10606	< 0.00001	< 0.00001	0.181684	0.579558	1.67352	0.203
ENSG00000237844	AC092684.1	chr2:164606082-165208733	lincRNA	0.0180484	2.95531	7.07627	< 0.00001	< 0.00001	0	0.015449	Inf	0.327
ENSG00000260945	RP11-916L7.1	chr16:17634187-17634842	lincRNA	0.00634858	1.19231	6.97647	7.21583e-284	2.67871e-282	0	0	NA	NA
ENSG00000258169	LINC00485	chr12:103203057-103218177	lincRNA	0.0323293	4.45399	6.95029	< 0.00001	< 0.00001	0.304994	0.782808	1.35988	0.0855
ENSG00000260580	RP11-142A12.1	chr16:26733194-26740447	lincRNA	0.0920818	12.4203	6.94096	< 0.00001	< 0.00001	0.496914	1.1374	1.19467	0.0772
ENSG00000257530	RP11-843B15.2	chr12:32257050-32260462	antisense	0.00913464	1.71464	6.90539	7.51591e-192	1.55633e-190	0	0.00271021	Inf	0.327
ENSG00000236951	AC007359.6	chrY:24246960-24293631	lincRNA	0.011635	1.57985	6.86934	< 0.00001	< 0.00001	0	0.00758496	Inf	0.263
ENSG00000254254	RP11-17A4.2	chr8:57358365-57464626	antisense	0.0593696	7.83704	6.86747	8.02945e-224	2.08184e-222	0.237211	0.697239	1.55548	0.0264
ENSG00000235493	AC092415.1	chr3:28038700-28070095	lincRNA	0.417209	55.4681	6.86191	2.07112e-253	6.41449e-252	2.9186	8.75877	1.58545	7.04e-06
ENSG00000223525	RABGAP1L-IT1	chr1:174866094-174867133	sense_intronic	0.568567	68.2978	6.78086	1.22275e-235	3.42211e-234	5.33575	12.7145	1.25271	0.00523
ENSG00000235059	AC008175.1	chrY:24585086-24631739	lincRNA	0.0129367	1.56614	6.72166	< 0.00001	< 0.00001	0	0.0072382	Inf	0.26
ENSG00000249994	CTD-2383I20.1	chr5:4033825-4041877	lincRNA	0.0256662	3.18119	6.62352	1.04959e-124	1.33176e-123	0	0.01254	Inf	0.107
ENSG00000179136	LINC00670	chr17:12453098-12546171	lincRNA	0.0133386	1.52274	6.6206	3.432e-184	6.70613e-183	0.00803262	0.0182318	1.18251	0.903
ENSG00000267703	CTD-2013N17.4	chr19:16551756-16554395	antisense	0.202106	22.4287	6.5972	1.30987e-146	1.9297e-145	0.115538	0.416173	1.84881	0.0267
ENSG00000251487	RP11-124N3.2	chr5:19035305-19038908	lincRNA	0.0112844	1.33296	6.58623	4.74612e-173	8.65986e-172	0.0510362	0.0277074	-0.881249	0.587
ENSG00000260975	RP11-142G1.3	chr16:52231923-52261868	lincRNA	0.251224	25.8802	6.55072	2.74118477845242e-310	0	0.462506	1.90037	2.03874	0.0193
ENSG00000251379	RP11-484O2.1	chr4:15359764-15421656	antisense	0.274532	28.3505	6.53908	3.4408e-197	7.39565e-196	0.440386	1.73715	1.97988	0.00161
ENSG00000250865	RP11-780O17.1	chr4:136713538-136727059	lincRNA	0.0204478	1.97449	6.4564	2.22123e-42	1.35788e-41	0	0.0154813	Inf	0.215
ENSG00000250284	CTB-1I21.1	chr5:136070615-136090375	lincRNA	0.080098	8.28008	6.45021	4.90192e-145	7.14318e-144	0.0394345	0.128852	1.70818	0.152
ENSG00000242522	KLHL6-AS1	chr3:183266522-183270114	antisense	0.17786	17.9746	6.44837	2.97354e-262	9.55357e-261	0.217022	0.589985	1.44284	0.301
ENSG00000259331	RP11-57P19.1	chr15:95143242-95144050	lincRNA	0.0153312	1.67349	6.4414	2.1117e-179	3.99901e-178	0	0.00340449	Inf	0.327
ENSG00000234828	RP11-526A4.1	chr4:150273110-150817385	lincRNA	0.0342196	3.30578	6.41673	5.61546e-196	1.19504e-194	0.0208137	0.105847	2.34638	0.448
ENSG00000233086	RP11-375O18.2	chr9:82120718-82182686	lincRNA	0.130304	11.9277	6.41504	8.46932e-280	3.03399e-278	0.105051	0.270931	1.36684	0.613
ENSG00000259104	PTCSC3	chr14:36598757-36645961	lincRNA	0.0814414	7.91976	6.3997	< 0.00001	< 0.00001	0.136905	0.220155	0.685343	0.976
ENSG00000228980	RP11-702L6.4	chr3:109128836-109214014	lincRNA	0.0137645	1.30361	6.35859	8.99859e-195	1.89996e-193	0.00735625	0.0784912	3.41549	0.0755
ENSG00000233907	RP4-617C6.1	chr1:95940292-95944912	lincRNA	0.0292436	2.51492	6.35533	7.02356e-126	8.96996e-125	0	0.0146991	Inf	0.0234
ENSG00000258702	RP11-433J8.1	chr14:97059039-97062437	lincRNA	0.240547	20.5834	6.35209	5.65082e-181	1.08252e-179	0.226495	0.356855	0.655862	0.584
ENSG00000235127	AC068286.1	chr2:15026770-15047788	lincRNA	0.00865411	1.08345	6.34738	9.81659e-240	2.79838e-238	0	0	NA	NA
ENSG00000260126	RP11-14N9.2	chr16:16752083-16757992	lincRNA	0.0614127	5.50074	6.33931	< 0.00001	< 0.00001	0.0185019	0.116529	2.65494	0.497
ENSG00000235099	RP1-23E21.2	chr6:93780104-93813102	lincRNA	0.12678	11.6089	6.29216	< 0.00001	< 0.00001	0.468616	1.15126	1.29674	0.25
ENSG00000241956	CTC-340A15.2	chr5:163723701-164598649	antisense	0.0679971	6.02231	6.28474	2.18158272837791e-316	9.58914911413142e-315	0.180454	0.580949	1.68678	0.0444
ENSG00000260620	RP11-883G14.4	chr16:51088638-51090310	lincRNA	0.0322953	2.93972	6.26896	< 0.00001	< 0.00001	0	0.0155262	Inf	0.247
ENSG00000233519	RP11-177F11.1	chr1:240563970-240564423	antisense	0.00990557	1.2154	6.25917	1.13707e-148	1.70433e-147	0.0563065	0.00972813	-2.53307	0.566
ENSG00000228543	GS1-519E5.1	chrX:9217959-9243246	lincRNA	0.026149	2.2646	6.21213	< 0.00001	< 0.00001	0.00183596	0.0128397	2.80601	0.924
ENSG00000203645	LINC00501	chr3:177012229-177041223	lincRNA	0.0795629	6.5294	6.20559	0	3.72894e-307	0.348842	0.41758	0.259479	0.617
ENSG00000234597	AC010096.1	chr2:19657980-19668722	lincRNA	0.115047	9.53843	6.18976	< 0.00001	< 0.00001	0.740557	1.56889	1.08306	0.00423
ENSG00000258119	RP11-804F13.1	chr12:38937978-38983614	lincRNA	0.012424	1.12046	6.18447	< 0.00001	< 0.00001	0	0	NA	NA
ENSG00000271860	RP11-436D23.1	chr6:98264472-98847748	lincRNA	0.0353246	2.88213	6.18334	< 0.00001	< 0.00001	0.146135	0.244817	0.7444	0.802
ENSG00000254592	RP5-1173A5.1	chr11:3357950-3361860	antisense	0.02112	1.81808	6.18118	2.32938e-121	2.9126e-120	0.0040213	0.022133	2.46047	0.817
ENSG00000230647	AC022816.2	chr17:14277455-14324343	lincRNA	0.188757	15.2645	6.16813	< 0.00001	< 0.00001	0.415776	0.859116	1.04705	0.315
ENSG00000257262	RP11-776A13.1	chr12:30353915-30370849	lincRNA	0.145718	11.3547	6.16569	< 0.00001	< 0.00001	0.808737	0.993866	0.29738	0.21
ENSG00000249736	RP11-83M16.5	chr5:66928093-66993025	lincRNA	0.427872	34.0622	6.15259	< 0.00001	< 0.00001	4.46138	8.8042	0.980701	0.00223
ENSG00000257947	RP11-46I1.1	chr12:44638176-44657765	antisense	0.083185	6.6879	6.14319	3.26384e-171	5.87054e-170	0.0164402	0.0589002	1.84104	0.508
ENSG00000255234	RP11-727A23.10	chr11:82997170-83134559	antisense	0.0922561	7.25624	6.14146	7.24895e-206	1.66998e-204	2.60431	0.252244	-3.36801	3.52e-05
ENSG00000231189	AC013448.1	chr2:224363490-224369329	lincRNA	0.134871	9.52126	6.1145	2.93882e-86	2.77901e-85	0.177773	0.531015	1.57872	0.85
ENSG00000254687	RP11-162D9.3	chr8:54090130-54155243	antisense	0.257403	19.9049	6.1128	< 0.00001	< 0.00001	3.21555	6.02781	0.906569	0.0183
ENSG00000238284	AC027269.2	chr7:42701324-42746046	lincRNA	0.101949	8.16193	6.10205	< 0.00001	< 0.00001	1.22491	1.19054	-0.0410633	0.316
ENSG00000234810	RP11-466L17.1	chr1:56046709-56200675	lincRNA	0.0199709	1.54965	6.10068	5.27138e-174	9.6675e-173	0.0604233	0.0569573	-0.0852226	0.786
ENSG00000233048	RP5-1069C8.2	chr20:12845849-12933167	lincRNA	0.0236731	1.86144	6.09191	2.2576e-270	7.62968e-269	0.00316465	0.00813543	1.36217	0.857
ENSG00000253282	KB-1410C5.3	chr8:102299672-102306011	lincRNA	0.0156811	1.11515	6.08866	8.02886e-217	1.99506e-215	0.137054	0.00634744	-4.43242	0.256
ENSG00000253715	RP11-706C16.8	chr8:143866789-143893536	antisense	0.367242	27.9021	6.08739	< 0.00001	< 0.00001	0.711473	2.13605	1.58606	0.2
ENSG00000248510	RP11-145G20.1	chr4:97231851-97740015	lincRNA	0.120249	9.05783	6.08134	< 0.00001	< 0.00001	1.17912	2.00334	0.764697	0.0206
ENSG00000260913	RP11-243E13.1	chr18:10405017-10414512	lincRNA	0.0399725	3.02757	6.07649	< 0.00001	< 0.00001	0.0666311	0.139199	1.06288	0.198
ENSG00000248550	OTX2-AS1	chr14:57278723-57618895	antisense	0.0184597	1.45058	6.0539	1.06576e-164	1.82385e-163	0	0.0105653	Inf	0.206
ENSG00000229498	AC105053.3	chr2:86042252-86053911	antisense	0.106886	8.0145	6.04599	< 0.00001	< 0.00001	0.0985473	0.26634	1.43438	0.777
ENSG00000254277	RP11-1144P22.1	chr8:72587534-72616812	lincRNA	0.12872	8.87075	6.03284	< 0.00001	< 0.00001	0.010653	0.0704717	2.72578	0.213
ENSG00000238837	RP11-646E18.2	chr3:182362001-182373668	lincRNA	0.063794	4.8924	6.03046	< 0.00001	< 0.00001	0.0164642	0.0389511	1.24233	0.854
ENSG00000253932	RP11-10C8.2	chr8:13196082-13200263	antisense	0.0396636	2.90278	6.01328	< 0.00001	< 0.00001	0.0652275	0.166307	1.3503	0.799
ENSG00000261403	RP11-114H24.3	chr15:78246416-78255996	lincRNA	0.0116288	1.03451	6.00915	1.28506e-179	2.44219e-178	0	0.00230394	Inf	0.327
ENSG00000265555	RP11-638L3.3	chr18:65475741-65482059	lincRNA	0.0579349	4.05111	5.9941	< 0.00001	< 0.00001	0.136583	0.191813	0.489924	0.162
ENSG00000224008	RP5-1010E17.2	chr20:54036873-54043735	lincRNA	0.128878	9.20519	5.98024	< 0.00001	< 0.00001	0.5134	0.881051	0.779142	0.192
ENSG00000258225	RP11-136F16.1	chr12:78445960-78485517	antisense	0.917	64.743	5.96574	< 0.00001	< 0.00001	7.29794	15.0483	1.04404	0.00198
ENSG00000241213	RP11-768G7.2	chr3:117397473-117410046	lincRNA	0.0455619	3.29237	5.96309	< 0.00001	< 0.00001	0	0.0512603	Inf	0.161
ENSG00000253505	CTA-398F10.1	chr8:8271719-8282142	lincRNA	0.0224324	1.72219	5.95714	1.41253e-148	2.11133e-147	0	0.0154588	Inf	0.00477
ENSG00000257268	RP1-74B13.2	chr12:111269582-111283767	lincRNA	0.0148176	1.19326	5.9541	1.47485e-195	3.12628e-194	0	0.014345	Inf	0.145
ENSG00000248371	CTC-347C20.2	chr5:71817326-71956514	lincRNA	0.163544	11.3747	5.94658	2.25383e-281	8.19691e-280	0.0974261	0.594356	2.60895	0.00769
ENSG00000259773	RP11-507J18.2	chr15:51038905-51042026	antisense	0.492329	30.0106	5.92867	< 0.00001	< 0.00001	0.951329	1.98452	1.06077	0.38
ENSG00000226758	DISC1-IT1	chr1:232061579-232080979	sense_intronic	0.0452819	3.23141	5.91346	2.93784e-150	4.48162e-149	0.034955	0.145026	2.05274	0.534
ENSG00000260569	RP11-669I1.1	chr18:71878625-71907790	lincRNA	0.0553135	3.69584	5.89861	< 0.00001	< 0.00001	0.0490016	0.102009	1.05779	0.635
ENSG00000224944	CASC6	chr6:92338753-92400146	lincRNA	0.0156503	1.10692	5.89709	2.1523e-96	2.21347e-95	0	0.0117815	Inf	0.218
ENSG00000250166	RP11-268P4.5	chr12:22754358-22771801	lincRNA	0.038335	2.76948	5.8729	3.61754e-127	4.64766e-126	0.00733957	0.0411174	2.48598	0.802
ENSG00000259805	RP11-382A20.5	chr15:83594635-83772195	antisense	0.128976	8.58319	5.86644	3.55698e-308	1.51094e-306	0.0514082	0.17593	1.77493	0.303
ENSG00000257495	RP11-641A6.2	chr12:52995250-53009089	antisense	0.0178678	1.18988	5.85651	< 0.00001	< 0.00001	0.0387125	0.0438347	0.179276	0.0488
ENSG00000225807	RP11-44M6.1	chr7:100106987-100117666	lincRNA	0.215493	14.5956	5.85262	< 0.00001	< 0.00001	0.0489309	0.100454	1.03772	0.331
ENSG00000226203	RP4-760C5.5	chr20:25936447-25949924	lincRNA	0.0290823	1.86476	5.83484	< 0.00001	< 0.00001	0.0411089	0.0587363	0.514802	0.0148
ENSG00000258844	RP11-259K15.2	chr14:36683812-36704816	lincRNA	0.0712692	4.48418	5.82592	< 0.00001	< 0.00001	0.0244369	0.00924078	-1.40297	0.687
ENSG00000249892	RP11-525J21.1	chr4:60633533-60657832	lincRNA	0.0714097	4.57127	5.82282	< 0.00001	< 0.00001	0	0.00719577	Inf	0.235
ENSG00000223358	EHHADH-AS1	chr3:184880658-184909743	antisense	0.0242841	1.62714	5.82237	< 0.00001	< 0.00001	0	0.0143822	Inf	0.113
ENSG00000203395	AC015969.3	chr2:68588345-68592716	antisense	0.0306285	2.02131	5.82094	< 0.00001	< 0.00001	0	0.0114166	Inf	0.105
ENSG00000203620	RP11-84A19.2	chr1:32307619-32321169	lincRNA	0.17199	11.1177	5.81946	< 0.00001	< 0.00001	0.947931	1.33825	0.497499	0.2
ENSG00000237057	AC015922.6	chr17:15709554-15721056	lincRNA	0.165621	10.2679	5.80567	< 0.00001	< 0.00001	0.205153	0.412907	1.00912	0.71
ENSG00000249307	LINC01088	chr4:79870004-80230061	antisense	0.162307	9.23804	5.7981	7.13035e-185	1.40091e-183	0.154993	0.274851	0.82645	0.553
ENSG00000227115	RP11-267C16.1	chr18:48872618-49088939	lincRNA	0.0225748	1.38482	5.78983	< 0.00001	< 0.00001	0.012988	0.0301234	1.2137	0.959
ENSG00000257940	RP11-248E9.6	chr12:88210262-88211608	lincRNA	0.240714	15.0341	5.78508	< 0.00001	< 0.00001	1.48773	2.01856	0.440214	0.446
ENSG00000249125	RP11-381N20.2	chr4:124411162-124443261	lincRNA	0.352753	21.4103	5.78184	1.90416e-286	7.23108e-285	0.168211	0.512344	1.60684	0.994
ENSG00000243081	RP11-231E6.1	chr3:112115493-112127981	lincRNA	0.128046	7.95484	5.77975	< 0.00001	< 0.00001	0.127534	0.199884	0.64828	0.343
ENSG00000254275	RP11-89M16.1	chr8:129417514-129576925	processed_transcript	0.142285	8.722	5.779	< 0.00001	< 0.00001	1.1016	2.0718	0.911279	0.00175
ENSG00000240152	RP11-16N2.1	chr4:62009373-62019680	lincRNA	0.114477	7.06164	5.77756	< 0.00001	< 0.00001	0.0407925	0.136156	1.73889	0.448
ENSG00000269799	CTD-2538G9.6	chr19:16912236-16912525	sense_intronic	0.0366592	2.61868	5.76655	1.69975e-191	3.50283e-190	0.0242986	0.0261714	0.107116	0.717
ENSG00000254486	RP13-631K18.2	chr11:12052421-12083332	lincRNA	0.0576491	3.48637	5.76372	< 0.00001	< 0.00001	0.0879903	0.136879	0.637481	0.399
ENSG00000254561	RP11-196E1.3	chr11:119479134-119529994	antisense	0.0718491	4.4008	5.75928	< 0.00001	< 0.00001	0.137237	0.293479	1.09659	0.128
ENSG00000226249	RP11-307P5.2	chr6:148059207-148064467	lincRNA	0.0174836	1.20734	5.75778	4.34814e-206	1.00493e-204	0	0.00553586	Inf	0.183
ENSG00000248478	RP11-3G20.2	chr8:122691365-122719871	lincRNA	0.0257821	1.741	5.75461	1.37634e-191	2.84452e-190	0	0.010867	Inf	0.195
ENSG00000249699	RP11-415C15.2	chr4:27219100-27283847	lincRNA	0.108736	6.39836	5.75341	1.88802e-247	5.62845e-246	0.134101	0.292455	1.12489	0.279
ENSG00000205500	AC013472.3	chr2:27207643-27237480	processed_transcript	0.140784	8.39895	5.7503	< 0.00001	< 0.00001	0.139313	0.326728	1.22976	0.884
ENSG00000236008	AC011747.4	chr2:8699962-8723922	lincRNA	0.374452	22.3747	5.74719	7.61126e-190	1.54336e-188	1.86255	4.77479	1.35816	0.000177
ENSG00000237339	RP11-98L5.2	chr9:138466770-138478958	lincRNA	0.0925397	5.62635	5.74437	< 0.00001	< 0.00001	0.179572	0.370094	1.04333	0.637
ENSG00000259776	RP11-544D21.2	chr1:239411107-239416637	lincRNA	0.0443744	2.66635	5.73924	< 0.00001	< 0.00001	0.00497123	0.0105615	1.08714	0.667
ENSG00000224714	RP11-179K3.2	chr10:66660893-66684276	lincRNA	0.0793814	4.87878	5.73342	< 0.00001	< 0.00001	0.0676507	0.321659	2.24936	0.757
ENSG00000223597	CTD-2296D1.5	chr5:7372698-7391998	lincRNA	0.179808	10.4487	5.71917	< 0.00001	< 0.00001	0.114505	0.293831	1.35958	0.0623
ENSG00000203446	AC004988.1	chr7:40577725-40586527	antisense	0.404522	23.0083	5.7046	6.05775e-110	6.98151e-109	0.0080436	0.0556863	2.79141	0.223
ENSG00000237484	AP000476.1	chr21:25801018-25920256	lincRNA	0.220205	12.1919	5.7008	2.52967e-261	8.0552e-260	0.394217	1.097	1.47651	5.68e-05
ENSG00000253901	RP11-122C21.1	chr8:92555151-92919847	lincRNA	0.0886357	5.27928	5.69343	3.29921e-148	4.91429e-147	0.0172633	0.0550291	1.67249	0.436
ENSG00000203386	AC009499.1	chr2:33931952-34522820	lincRNA	0.102657	5.99121	5.68832	< 0.00001	< 0.00001	0.0706001	0.177274	1.32824	0.0358
ENSG00000240915	RP11-659E9.2	chr8:63925626-63927240	antisense	0.272209	15.8418	5.68683	< 0.00001	< 0.00001	0.13349	0.415053	1.63656	0.212
ENSG00000229649	RP11-107I14.4	chr10:103012577-103023307	lincRNA	0.0761724	4.3409	5.68666	< 0.00001	< 0.00001	0.0432203	0.0532809	0.301908	0.268
ENSG00000205682	RP11-798L4.1	chr4:62285963-62293939	lincRNA	0.199527	11.275	5.68553	< 0.00001	< 0.00001	0.706486	1.29082	0.869556	0.318
ENSG00000228151	AC004941.3	chr7:149095294-149098547	antisense	0.0233109	1.37161	5.6826	< 0.00001	< 0.00001	0.0112778	0.0584022	2.37254	0.281
ENSG00000236673	RP11-69I8.2	chr6:132223102-132241705	lincRNA	0.0408666	2.37734	5.67128	3.80542e-197	8.17121e-196	3.62239	0.127609	-4.82714	1.03e-05
ENSG00000255243	CTD-2507G9.1	chr11:26210669-26229894	lincRNA	0.0312257	1.80978	5.65556	1.43649e-185	2.83005e-184	0.0442456	0.0823545	0.896313	0.134
ENSG00000258050	RP11-698F20.3	chr14:55663444-55665731	lincRNA	0.169629	9.85394	5.65387	< 0.00001	< 0.00001	0.110493	0.322297	1.54444	0.746
ENSG00000206249	CTD-2308N23.2	chr20:36916732-36954938	antisense	0.197668	11.1888	5.64975	< 0.00001	< 0.00001	0.103763	0.221209	1.09212	0.508
ENSG00000267462	RP11-866E20.3	chr18:57677512-57681490	lincRNA	0.121263	7.07032	5.63931	< 0.00001	< 0.00001	0.0236723	0.169002	2.83576	0.627
ENSG00000235774	AC023347.1	chr2:127066086-127101569	lincRNA	0.107684	6.10824	5.63867	6.11248e-304	2.53633e-302	0.0239573	0.0613726	1.35713	0.61
ENSG00000249279	CTC-436P18.3	chr5:60497135-60560756	lincRNA	0.0327729	1.75179	5.62478	1.8112e-205	4.15031e-204	0.314593	0.0208142	-3.91785	2.12e-10
ENSG00000248605	CTD-2306M5.1	chr5:25404841-25446034	lincRNA	0.0806073	4.44755	5.60911	< 0.00001	< 0.00001	0.0231044	0.102929	2.15541	0.727
ENSG00000249348	UGDH-AS1	chr4:39529458-39596327	antisense	2.10825	115.649	5.60741	< 0.00001	< 0.00001	8.48608	24.5537	1.53277	5.5e-06
ENSG00000264464	RP11-110H1.8	chr18:47025759-47028230	lincRNA	0.103995	5.64779	5.60033	< 0.00001	< 0.00001	0.0549009	0.15643	1.51062	0.432
ENSG00000203565	RP13-259N13.2	chr10:33973682-33975992	lincRNA	0.0673458	3.674	5.597	1.51948e-288	5.84251e-287	0	0.0326751	Inf	0.0524
ENSG00000250007	RP11-814P5.1	chr15:35047284-35105124	antisense	0.0379938	2.0642	5.59288	< 0.00001	< 0.00001	0.00504635	0.0210315	2.05924	0.65
ENSG00000253872	RP11-90D11.1	chr8:96517633-96539752	lincRNA	0.0855097	4.58293	5.58823	< 0.00001	< 0.00001	0.224129	0.421988	0.912873	0.547
ENSG00000267423	AC005616.2	chr19:29000144-29009635	lincRNA	0.368998	19.8075	5.58571	< 0.00001	< 0.00001	0.169843	0.385459	1.18238	0.133
ENSG00000267401	RP11-396N11.1	chr18:57961383-57968494	lincRNA	0.0569229	3.21979	5.58163	3.73343e-302	1.5285e-300	0	0.0252163	Inf	0.327
ENSG00000228824	MIR4500HG	chr13:88079468-88323528	lincRNA	0.0447037	2.35865	5.5792	6.95258e-172	1.25684e-170	0.0479377	0.0943798	0.977318	0.294
ENSG00000228750	RP11-242F24.1	chr1:6784696-6790072	lincRNA	0.0546269	2.93547	5.56848	< 0.00001	< 0.00001	0.00412527	0.0403578	3.29029	0.597
ENSG00000258170	RP11-263K4.5	chr12:82874896-82891339	lincRNA	0.256038	14.0044	5.5606	3.52242e-195	7.45185e-194	0.160033	0.372203	1.21772	0.708
ENSG00000234015	RP11-125M16.1	chr6:12583146-12585636	lincRNA	0.13272	7.23013	5.55402	< 0.00001	< 0.00001	0.0268411	0.197694	2.88075	0.0731
ENSG00000266290	RP11-159D12.10	chr17:56154251-56160565	lincRNA	0.0353199	1.88697	5.54828	2.00644e-275	6.94466e-274	0.00209738	0.0365178	4.12194	0.639
ENSG00000260271	RP1-45N11.1	chr6:91054937-91072351	lincRNA	0.102578	5.40341	5.5479	< 0.00001	< 0.00001	0.0202261	0.0223105	0.141503	0.394
ENSG00000246211	RP11-632K5.3	chr11:74022406-74035785	lincRNA	0.0517942	2.65684	5.53726	2.53850928833232e-320	1.13435990088213e-318	0.00884025	0.146424	4.04992	0.823
ENSG00000237775	DDR1-AS1	chr6:30834758-30843695	antisense	0.100191	5.23339	5.5345	< 0.00001	< 0.00001	0.034786	0.126501	1.86257	0.704
ENSG00000260473	RP11-923I11.4	chr12:52217286-52229280	lincRNA	0.24978	12.7731	5.5214	< 0.00001	< 0.00001	2.11445	3.20866	0.601689	0.0433
ENSG00000254187	CTB-78F1.1	chr5:167080232-167087486	antisense	0.236205	12.0457	5.51623	2.3097e-287	8.80224e-286	0.391508	0.942599	1.2676	0.638
ENSG00000249383	RP11-1018N14.1	chr17:49389969-49412526	lincRNA	0.116082	5.93955	5.5154	< 0.00001	< 0.00001	0.15557	1.15543	2.89279	0.145
ENSG00000227893	LINC00352	chr13:24072934-24077013	lincRNA	0.271635	14.3111	5.51218	< 0.00001	< 0.00001	0.0254467	0.285116	3.486	0.191
ENSG00000225255	LA16c-83F12.6	chr22:16199665-16236639	lincRNA	0.157711	8.65677	5.50993	1.37808e-45	8.75566e-45	0.0942105	0.44254	2.23185	0.201
ENSG00000224822	THRB-IT1	chr3:24496626-24500925	sense_intronic	0.125942	5.10605	5.50856	2.16978e-109	2.48864e-108	0.0568567	0.122951	1.11269	0.742
ENSG00000223949	RP11-24J23.2	chr1:64560124-64636980	antisense	0.141568	6.98641	5.50131	2.90511e-164	4.9479e-163	0.0720027	0.0727474	0.014845	0.0083
ENSG00000235615	AJ239322.1	chr2:132722303-132737446	lincRNA	0.0376102	1.93645	5.49992	5.43739e-235	1.51388e-233	0.00201368	0.00753868	1.90448	0.416
ENSG00000251536	RP11-572C21.1	chr12:130336752-130339489	lincRNA	0.0278522	1.426	5.49972	5.85327e-300	2.38277e-298	0	0.0162793	Inf	0.0658
ENSG00000234938	AC012668.1	chr2:216395169-216410249	lincRNA	0.293876	14.9648	5.49953	< 0.00001	< 0.00001	0.571559	0.924878	0.694361	0.266
ENSG00000235523	RP11-63P12.7	chr9:74872251-74872699	lincRNA	0.0626861	3.38999	5.49755	< 0.00001	< 0.00001	0	0.0150846	Inf	0.0881
ENSG00000249807	CTD-2199O4.1	chr5:10137249-10138477	lincRNA	0.304153	15.5857	5.49628	< 0.00001	< 0.00001	0.302438	0.685662	1.18086	0.117
ENSG00000256906	RP11-474D1.2	chr12:130554869-130557230	lincRNA	0.0720708	3.65797	5.47859	< 0.00001	< 0.00001	0	0.0449899	Inf	0.0834
ENSG00000251311	RP11-249M12.2	chr5:116078686-116097905	lincRNA	0.0560136	2.89368	5.47579	1.00040101364171e-312	4.37045109496244e-311	0.0200778	0.0089762	-1.16143	0.456
ENSG00000272904	RP11-392E22.11	chr9:38542475-38568419	processed_transcript	0.24707	12.1603	5.46217	7.85388e-47	5.05877e-46	0.0740171	0.629981	3.08938	0.575
ENSG00000204117	RP4-640H8.2	chr20:36305311-36311636	lincRNA	0.0846841	3.9739	5.4584	8.31644e-156	1.32508e-154	0.0226978	0.0790768	1.8007	0.573
ENSG00000263904	RP11-344B2.3	chr18:29825908-29828995	sense_intronic	0.245722	12.2776	5.45616	< 0.00001	< 0.00001	0.179727	0.337261	0.908058	0.932
ENSG00000255002	CTD-2509G16.2	chr14:65679610-65689065	lincRNA	0.0912394	4.44516	5.4499	< 0.00001	< 0.00001	0.0471207	0.0917009	0.960576	0.0159
ENSG00000255478	RP11-867O8.5	chr11:65134908-65142770	antisense	0.556492	27.1809	5.43867	< 0.00001	< 0.00001	0.387876	1.01443	1.38701	0.983
ENSG00000254951	RP11-494M8.4	chr11:7775939-7927502	sense_overlapping	0.118991	5.74357	5.43575	< 0.00001	< 0.00001	0.280181	0.269586	-0.0556148	0.62
ENSG00000260834	RP11-256I9.2	chr16:65224875-65268817	lincRNA	0.0814621	3.84676	5.43464	9.21766e-94	9.31911e-93	2.886	0.17837	-4.01613	8.36e-06
ENSG00000226005	RP11-464C19.3	chr10:3974895-3978005	lincRNA	0.145258	6.75064	5.42316	4.66014e-191	9.56686e-190	0	0.0164936	Inf	0.221
ENSG00000228862	RP11-91I20.3	chr8:61544067-61548830	lincRNA	0.102352	4.92825	5.41991	< 0.00001	< 0.00001	0.031996	0.107703	1.75109	0.688
ENSG00000267373	CTD-2231E14.5	chr19:16214570-16215064	lincRNA	0.498241	23.9845	5.41689	< 0.00001	< 0.00001	0.017159	0.0933361	2.44347	0.487
ENSG00000261058	RP11-252E2.2	chr16:75153455-75178098	lincRNA	0.184027	9.05179	5.41631	< 0.00001	< 0.00001	0.0189659	0.238813	3.6544	0.504
ENSG00000257294	RP11-316A16.1	chr12:60486644-60489632	lincRNA	0.165126	7.99131	5.41595	< 0.00001	< 0.00001	0.0375363	0.152868	2.02593	0.631
ENSG00000241570	RP11-372E1.6	chr3:142681795-142720401	antisense	0.100738	4.67298	5.38961	< 0.00001	< 0.00001	0.0140813	0.0337932	1.26296	0.816
ENSG00000231703	RP4-669H2.1	chr20:52014198-52029448	antisense	0.200597	9.18907	5.38398	7.48676e-91	7.37491e-90	0.259999	0.509521	0.970635	0.413
ENSG00000224310	AC012317.1	chr16:24672742-24682383	lincRNA	0.0362938	1.73409	5.37948	< 0.00001	< 0.00001	0.00495273	0.0145783	1.55753	0.456
ENSG00000249310	APOBEC3B-AS1	chr22:39387563-39394225	antisense	0.0402135	2.04859	5.37537	3.96715e-230	1.07123e-228	0	0.0670548	Inf	0.178
ENSG00000229983	RP11-15I11.2	chr1:212341548-212363601	lincRNA	0.189373	8.55359	5.35982	< 0.00001	< 0.00001	0.118837	0.278763	1.23006	0.739
ENSG00000259764	RP11-299G20.3	chr15:101874641-101877636	antisense	0.531893	24.098	5.35211	6.33116e-262	2.03107e-260	0.720425	1.58493	1.1375	0.0607
ENSG00000203498	RP11-556O15.1	chr6:6993423-6995787	lincRNA	0.362337	16.5179	5.34796	< 0.00001	< 0.00001	0.642812	0.960154	0.578868	0.217
ENSG00000259639	RP11-184D12.1	chr15:36231367-36544458	lincRNA	0.200166	9.59427	5.3454	9.50979e-197	2.03589e-195	0.849208	1.49648	0.817384	0.578
ENSG00000177993	ZNRF3-AS1	chr22:29420986-29427464	antisense	0.19608	8.64052	5.3446	< 0.00001	< 0.00001	0.150461	0.312206	1.05311	0.196
ENSG00000228495	LINC01013	chr6:132448668-132490514	lincRNA	0.0857802	3.73443	5.3413	9.86938e-191	2.02223e-189	0.0523278	0.0802883	0.617613	0.286
ENSG00000256637	RP11-76I14.1	chr2:104490767-104694236	lincRNA	0.0296502	1.31935	5.33801	< 0.00001	< 0.00001	0.00791255	0.0406322	2.36041	0.818
ENSG00000226717	RP11-87N24.2	chr9:10613201-10620420	lincRNA	0.0279264	1.33497	5.33684	< 0.00001	< 0.00001	0	0.000835839	Inf	0.164
ENSG00000229582	RP11-423C15.3	chr9:128506032-128508831	lincRNA	0.064831	2.8832	5.33164	5.47956e-270	1.84604e-268	0.0139908	0.0751776	2.42582	0.276
ENSG00000270072	RP11-750H9.7	chr11:47535156-47536441	sense_intronic	0.746685	33.6386	5.33064	< 0.00001	< 0.00001	1.66393	2.99787	0.849345	0.694
ENSG00000239205	RP11-747D18.1	chr3:164867793-164875850	lincRNA	0.0284012	1.28162	5.3303	1.33476e-241	3.85092e-240	0	0.00610942	Inf	0.164
ENSG00000253712	RP11-697M17.2	chr8:76079938-76088891	lincRNA	0.816658	37.3866	5.33003	< 0.00001	< 0.00001	3.19788	6.19639	0.954314	0.00129
ENSG00000228308	RP11-255G21.1	chr3:176531942-176534789	lincRNA	0.132077	5.71868	5.32588	< 0.00001	< 0.00001	0.179869	0.337953	0.909874	0.262
ENSG00000177369	RP1-62O9.3	chr17:47325562-47366311	processed_transcript	0.183692	8.25196	5.32556	< 0.00001	< 0.00001	0.0530292	0.255737	2.26981	0.629
ENSG00000259175	RP11-379K22.2	chr15:80846949-80855285	antisense	0.14918	6.66184	5.32497	1.5511e-280	5.59383e-279	0.103428	0.365292	1.82043	0.08
ENSG00000243193	CTA-360L10.1	chr7:106717670-106774178	antisense	0.187192	8.45078	5.32409	1.05889e-181	2.04123e-180	0.0593939	0.234931	1.98385	0.926
ENSG00000257771	RP11-70F11.8	chr12:50305564-50324103	lincRNA	0.051531	2.33966	5.31138	< 0.00001	< 0.00001	0.0112808	0.0777244	2.7845	0.342
ENSG00000197462	AC005276.1	chr7:125557924-125573886	lincRNA	0.152124	6.21987	5.29922	3.02445e-218	7.58549e-217	0.885517	0.874952	-0.0173163	0.285
ENSG00000248747	RP11-586L23.1	chr4:142161892-142199943	lincRNA	0.0324604	1.3745	5.29661	3.8379e-208	9.03524e-207	0.0042895	0.0222372	2.3741	0.718
ENSG00000255325	RP11-96B2.1	chr8:123497753-123502054	lincRNA	0.035245	1.69498	5.29361	3.93167e-98	4.09832e-97	0.362499	0.00963343	-5.23378	1.93e-11
ENSG00000255015	RP11-716H6.1	chr11:122165645-122172471	lincRNA	0.0810807	3.62002	5.29186	< 0.00001	< 0.00001	0	0.0358617	Inf	0.149
ENSG00000249550	RP11-438N16.1	chr12:114117263-114211488	lincRNA	0.0418368	1.84082	5.29078	5.99328e-258	1.88885e-256	0.0488968	0.0836569	0.774746	0.917
ENSG00000171671	SHANK2-AS3	chr11:70708894-70711220	antisense	0.0549489	2.33429	5.28829	3.89808e-133	5.1976e-132	0.00638146	0.131933	4.36977	0.0304
ENSG00000226954	RP5-983L19.2	chr22:50111700-50118154	lincRNA	0.0756509	3.32067	5.28218	< 0.00001	< 0.00001	0.0807534	0.201329	1.31796	0.777
ENSG00000268051	CTC-244M17.1	chr19:38454492-38455430	sense_intronic	0.496601	21.8802	5.28083	< 0.00001	< 0.00001	1.54606	3.55371	1.20073	0.205
ENSG00000205786	AC002511.1	chr19:35890412-35910287	lincRNA	0.031518	1.4315	5.27727	< 0.00001	< 0.00001	0.00392257	0.0161617	2.04271	0.152
ENSG00000260072	CTD-2313J23.1	chr16:24484118-24506498	lincRNA	0.0408924	1.77991	5.27556	< 0.00001	< 0.00001	0.015143	0.03393	1.16391	0.555
ENSG00000261780	CTD-2354A18.1	chr18:70992175-71017124	processed_transcript	0.121288	5.02578	5.2711	3.12368e-203	7.05997e-202	5.80991	0.724134	-3.00419	0.0189
ENSG00000248802	RP11-184M15.2	chr4:129504153-129522562	lincRNA	0.231981	10.3569	5.26886	1.08677e-215	2.6788e-214	0.050249	0.0997448	0.989146	0.679
ENSG00000255348	RP11-700F16.3	chr11:134048718-134056061	antisense	0.585107	25.703	5.26533	1.72675943221516e-320	7.74843152372827e-319	0.531882	1.47163	1.46823	0.127
ENSG00000249747	RP11-308K2.1	chr4:188123139-188135298	lincRNA	0.0471105	2.15245	5.26261	< 0.00001	< 0.00001	0.00260006	0.0083871	1.68963	0.889
ENSG00000226235	LEMD1-AS1	chr1:205342379-205356568	antisense	0.111451	4.80617	5.25705	< 0.00001	< 0.00001	0.0898942	0.131974	0.553948	0.804
ENSG00000266049	RP11-703M24.5	chr18:2688561-2833063	antisense	0.157506	6.59052	5.24963	< 0.00001	< 0.00001	0.0448134	0.188481	2.07242	0.27
ENSG00000258402	RP11-516J2.1	chr14:76747285-76776409	lincRNA	0.0391649	1.73738	5.24882	6.24462e-105	6.89024e-104	0	0.00712716	Inf	0.084
ENSG00000241388	HNF1A-AS1	chr12:121406415-121418768	antisense	0.102753	4.54803	5.24763	2.49503e-219	6.29439e-218	0.0263577	0.118471	2.16823	0.205
ENSG00000260163	RP11-521O16.2	chr2:127782106-127788497	lincRNA	0.0432008	1.84016	5.24749	< 0.00001	< 0.00001	0.0181304	0.0334289	0.882688	0.524
ENSG00000257228	RP11-413B19.2	chr12:41803268-41867312	antisense	0.0824854	3.72402	5.24633	4.19806e-213	1.02074e-211	0	0.0134517	Inf	0.188
ENSG00000254081	CTD-3025N20.2	chr8:66439242-66475015	lincRNA	0.108436	4.59916	5.24357	< 0.00001	< 0.00001	0.00168877	0.0506947	4.90779	0.0231
ENSG00000240535	CTD-2313F11.1	chr5:54317121-54338672	processed_transcript	0.136358	5.21483	5.23553	2.24482e-112	2.64384e-111	0.287406	0.516297	0.845111	0.276
ENSG00000235097	LINC00330	chr13:45373638-45383766	lincRNA	0.0871961	3.60805	5.23345	< 0.00001	< 0.00001	0.013722	0.0350285	1.35203	0.651
ENSG00000248730	EGFLAM-AS4	chr5:38282365-38291088	antisense	0.0729536	2.99091	5.22869	< 0.00001	< 0.00001	0.0464314	0.0946295	1.02719	0.387
ENSG00000257275	RP11-164H13.1	chr14:96178083-96223993	antisense	0.044234	1.88026	5.22706	3.60441e-124	4.55992e-123	0	0.01488	Inf	0.0316
ENSG00000233862	AC016907.3	chr2:30273931-30366670	antisense	0.126507	5.22377	5.22162	< 0.00001	< 0.00001	0.0841727	0.180619	1.10152	0.73
ENSG00000232542	DPYD-IT1	chr1:97859709-97885697	sense_intronic	0.459599	19.5054	5.21864	1.25931e-280	4.55682e-279	0.595117	0.447768	-0.410423	0.821
ENSG00000237914	RP11-77C3.3	chr20:1614153-1629119	antisense	0.138728	5.70128	5.21535	1.17921e-155	1.87609e-154	0.122856	0.20244	0.720519	0.976
ENSG00000254297	CTC-286N12.1	chr5:166723238-166730377	antisense	0.0386969	1.54146	5.2147	7.32145e-147	1.07934e-145	0.0234472	0.0828201	1.82057	0.487
ENSG00000223626	LINC01044	chr13:112976880-112985539	lincRNA	0.0984526	4.25709	5.21401	2.35251e-227	6.27355e-226	0	0.0439775	Inf	0.171
ENSG00000233179	RP11-536P6.3	chr22:48844274-48864492	lincRNA	0.0849652	3.63122	5.20565	4.14333e-201	9.17166e-200	0.0189084	0.0265522	0.4898	0.726
ENSG00000203506	RBMS3-AS2	chr3:29657465-29684300	antisense	0.243204	10.0458	5.20217	< 0.00001	< 0.00001	0.0564639	0.146457	1.37508	0.133
ENSG00000262815	RP11-565F19.4	chr17:9368058-9370739	antisense	0.219584	8.61181	5.20084	9.32048e-150	1.4118e-148	0.104416	0.188141	0.849466	0.00606
ENSG00000259697	RP11-299H22.1	chr15:62488169-62516293	lincRNA	0.0434535	1.81841	5.19291	7.58859e-231	2.05686e-229	0.00740661	0.0128728	0.797445	0.78
ENSG00000229556	RP11-363G2.4	chr13:23425911-23428277	lincRNA	0.166286	6.81961	5.19107	< 0.00001	< 0.00001	0.206945	0.347347	0.747128	0.866
ENSG00000227308	AC009502.4	chr2:220550102-220602659	lincRNA	0.110173	4.49744	5.18606	< 0.00001	< 0.00001	0.0872226	0.132428	0.602432	0.866
ENSG00000249429	CTD-2050E21.1	chr5:142869419-142910915	lincRNA	0.326151	13.4066	5.18491	< 0.00001	< 0.00001	0.138348	0.369665	1.41791	0.492
ENSG00000266951	AD000091.2	chr19:15724057-15725364	lincRNA	0.141744	5.93803	5.18225	8.34119e-262	2.66398e-260	0.00892026	0.0645102	2.85437	0.71
ENSG00000259048	CTD-2058B24.2	chr14:38503491-38663486	antisense	0.183107	7.66848	5.18058	1.30119e-95	1.33243e-94	11.2352	0.341643	-5.0394	0.00159
ENSG00000270641	TSIX	chrX:73012039-73049066	lincRNA	0.0480221	1.93549	5.17788	< 0.00001	< 0.00001	0.0328189	0.0524165	0.675494	0.989
ENSG00000231714	RP11-476H20.1	chr1:194320072-194321556	lincRNA	0.126817	5.3295	5.17254	4.65079e-304	1.93354e-302	0.0221518	0.0581675	1.39279	0.647
ENSG00000232719	RP11-13J8.1	chr2:201966104-201967859	lincRNA	0.114858	4.59689	5.17179	6.46917e-225	1.69365e-223	0.0125262	0.0351909	1.49025	0.574
ENSG00000227463	RP11-158D2.2	chr9:86678357-86709494	lincRNA	0.0309423	1.29399	5.16855	3.53338e-219	8.89303e-218	0.00600154	0.00741538	0.305188	0.663
ENSG00000258422	RP11-486O13.2	chr14:70653839-70696904	antisense	0.093276	3.70279	5.16827	6.50495e-201	1.43697e-199	0.0048422	0.0359183	2.89098	0.391
ENSG00000232490	OSBPL10-AS1	chr3:31745549-31763144	antisense	0.0777355	3.22446	5.16807	< 0.00001	< 0.00001	0.0978748	0.200788	1.03666	0.529
ENSG00000229433	RP11-329B9.1	chr3:184474176-184490943	lincRNA	0.0280905	1.15844	5.16717	5.23384e-285	1.96672e-283	0.00779082	0.0199813	1.3588	0.88
ENSG00000255165	CTD-2609K8.3	chr11:44093011-44093953	sense_intronic	0.535614	20.6723	5.16513	1.29415e-157	2.08676e-156	0.215429	0.510308	1.24415	0.532
ENSG00000234640	RP11-264E18.1	chr10:130114545-130118478	lincRNA	0.481267	19.6218	5.16225	< 0.00001	< 0.00001	0.687826	1.08678	0.659949	0.254
ENSG00000235023	AP001626.2	chr21:44068380-44071354	antisense	0.0808868	3.21873	5.15344	4.70775e-230	1.26962e-228	0.0179189	0.0610027	1.76739	0.0988
ENSG00000248986	RP11-774O3.1	chr4:8322005-8325694	lincRNA	0.427741	17.0278	5.14933	< 0.00001	< 0.00001	0.494054	0.832203	0.752265	0.239
ENSG00000203402	RP11-571E6.3	chrX:47157250-47158120	lincRNA	0.933373	37.1967	5.14675	< 0.00001	< 0.00001	1.72674	3.0307	0.811596	0.67
ENSG00000256904	A2ML1-AS2	chr12:8972411-8973309	antisense	0.435492	16.8604	5.14481	< 0.00001	< 0.00001	1.78584	3.25214	0.864789	0.676
ENSG00000240405	RP11-460N16.1	chr3:70048727-70064469	lincRNA	0.0917122	3.64609	5.14189	< 0.00001	< 0.00001	0.0531072	0.107329	1.01507	0.813
ENSG00000250748	RP11-230G5.2	chr12:65860598-66036152	lincRNA	0.0450551	1.77416	5.13838	< 0.00001	< 0.00001	0.0354351	0.0317583	-0.158042	0.019
ENSG00000214942	AC113167.1	chr5:89196480-89200725	lincRNA	0.0387117	1.63683	5.13671	2.21203e-149	3.33886e-148	0	0.0362339	Inf	0.0782
ENSG00000176320	RP11-404O13.5	chr1:158164425-158173692	lincRNA	0.152541	5.79847	5.13433	8.32128e-206	1.91496e-204	0.0246541	0.068094	1.4657	0.86
ENSG00000264015	RP11-176N18.2	chr18:75133574-75272719	lincRNA	0.177776	7.37621	5.1319	1.98448e-113	2.3579e-112	0.165015	1.59497	3.27286	0.271
ENSG00000255097	RP11-5L12.1	chr11:9263994-9267056	sense_intronic	0.165472	6.43733	5.13008	6.33314e-297	2.52082e-295	0.0404033	0.292906	2.85789	0.465
ENSG00000259293	RP11-355N15.1	chr15:58727088-58790934	antisense	0.0533973	2.12413	5.12787	< 0.00001	< 0.00001	0.00141133	0.0164485	3.54283	0.54
ENSG00000268931	RP11-886P16.6	chr19:8488238-8492711	antisense	0.453394	17.4391	5.12108	< 0.00001	< 0.00001	1.29387	1.74668	0.432918	0.696
ENSG00000233251	AC007743.1	chr2:56400668-56412905	antisense	1.8316	72.2966	5.11931	1.03593e-106	1.16274e-105	6.00663	17.8519	1.57145	5.72e-05
ENSG00000232712	RP4-777D9.2	chr20:21134663-21198927	antisense	0.101929	3.94006	5.11427	8.39911597930119e-323	3.83394941172807e-321	0.233136	0.34258	0.555271	0.976
ENSG00000267659	RP11-118B18.1	chr17:66587936-66760023	lincRNA	0.0863059	3.248	5.11313	1.41529e-304	5.90683e-303	0.0237444	0.124911	2.39524	0.776
ENSG00000167117	LINC00483	chr17:48834760-48844918	processed_transcript	0.0613398	2.42541	5.10923	< 0.00001	< 0.00001	0.0321784	0.0843691	1.39062	0.259
ENSG00000256288	RP11-277P12.10	chr12:10485459-10490891	lincRNA	0.340732	12.6873	5.10781	2.20049e-160	3.62154e-159	4.90909	1.56867	-1.64592	0.0103
ENSG00000269480	CTD-3032J10.3	chr19:17317946-17318819	antisense	0.396166	15.1307	5.1073	5.11195e-278	1.80718e-276	0.178792	0.413345	1.20906	0.134
ENSG00000261392	RP11-473I1.6	chr16:9162410-9166269	lincRNA	0.127675	5.18082	5.10667	1.82766e-170	3.27637e-169	0.0382406	0.0244673	-0.644249	0.698
ENSG00000253507	CTD-2501M5.1	chr8:132320791-132329879	lincRNA	0.182165	6.95834	5.10632	2.90385e-164	4.9479e-163	1.64225	0.937114	-0.809379	0.0756
ENSG00000249500	RP11-340B18.1	chr4:166605790-166683930	lincRNA	0.094324	3.66962	5.1058	6.36754e-198	1.37414e-196	0.517564	0.177926	-1.54046	0.0297
ENSG00000248029	CTD-2313F11.3	chr5:54359006-54362058	lincRNA	0.269485	10.3355	5.10485	< 0.00001	< 0.00001	0.059018	0.234522	1.99049	0.776
ENSG00000227467	RP11-169D4.1	chr11:72281699-72284273	lincRNA	0.105348	3.71879	5.10048	7.42954e-262	2.37635e-260	0.0962595	0.0914971	-0.073203	0.884
ENSG00000254303	RP11-398G24.2	chr8:122966878-123139423	lincRNA	0.0443597	1.74033	5.09594	6.039e-38	3.47344e-37	0.00679747	0.0286047	2.07318	0.762
ENSG00000229563	RP11-245M24.1	chrX:45364632-45489447	lincRNA	0.0731798	2.83662	5.09328	< 0.00001	< 0.00001	0.153333	0.127973	-0.260833	0.0896
ENSG00000236467	RP11-443A13.5	chr10:78647801-78740382	antisense	0.0546458	2.01791	5.09256	3.14947e-165	5.41557e-164	0.0152348	0.0614752	2.01263	0.487
ENSG00000229625	RP11-44N12.2	chr8:99973655-99980512	lincRNA	0.832485	31.9217	5.08675	< 0.00001	< 0.00001	0.373707	1.37104	1.87529	0.648
ENSG00000257164	RP11-25I15.2	chr12:43040384-43080503	lincRNA	0.0338077	1.31757	5.08661	2.90149e-245	8.53142e-244	0	0.0133145	Inf	0.161
ENSG00000229308	AC010084.1	chrY:3904537-3968361	lincRNA	0.0637697	2.48131	5.0861	9.30157e-73	7.75816e-72	0.110419	0.26547	1.26556	0.619
ENSG00000203356	RP11-296A18.3	chr1:51660766-51700768	lincRNA	0.19009	7.24792	5.08438	< 0.00001	< 0.00001	0.0419532	0.234707	2.48401	0.00836
ENSG00000269752	CTD-3149D2.3	chr19:17724530-17725239	antisense	0.492483	18.7217	5.08356	4.23102e-264	1.37167e-262	0.0375737	0.312386	3.05553	0.0669
ENSG00000253642	RP11-317N12.1	chr8:33462373-33896526	lincRNA	0.132191	4.26278	5.07827	1.06063e-63	8.10707e-63	0	0.0453592	Inf	0.0599
ENSG00000247151	CSTF3-AS1	chr11:33183202-33213144	antisense	0.136409	5.26939	5.06654	9.6283e-299	3.89005e-297	0.0430337	0.0779481	0.857047	0.00439
ENSG00000250501	RP11-98O2.1	chr4:139694698-139722793	lincRNA	0.195066	7.22351	5.0635	< 0.00001	< 0.00001	0.022058	0.0685879	1.63665	0.611
ENSG00000237658	RP5-968D22.3	chr1:168433351-168464882	lincRNA	0.0403307	1.46646	5.06257	4.39547e-198	9.51421e-197	0.00606681	0.00301573	-1.00843	0.583
ENSG00000225746	AL132709.5	chr14:101403737-101426536	lincRNA	0.144345	5.24827	5.06131	5.47229e-222	1.40192e-220	0.285815	0.385675	0.432301	0.816
ENSG00000258081	RP11-384J4.2	chr14:27305933-27629626	lincRNA	0.37869	14.1463	5.05883	1.15999e-196	2.47841e-195	0.293745	0.722408	1.29825	0.0955
ENSG00000257279	RP11-231I16.1	chr12:117415244-117425142	antisense	0.108758	3.88911	5.05846	< 0.00001	< 0.00001	0.16522	0.316993	0.940062	0.173
ENSG00000227517	AC003051.1	chr17:67573391-67899141	lincRNA	0.0507061	1.86009	5.05839	1.23265e-203	2.7948e-202	0.00988439	0.0199213	1.01109	0.664
ENSG00000267177	RP11-756J15.3	chr18:13234943-13236469	antisense	0.919081	34.0658	5.05834	4.81308e-299	1.95193e-297	0.179449	1.16194	2.69489	0.857
ENSG00000250337	LINC01021	chr5:27472390-27496508	lincRNA	0.126965	4.94037	5.05409	2.72355e-81	2.45656e-80	0.0707577	0.356573	2.33324	0.334
ENSG00000226043	AP000705.7	chr21:23582257-23793139	lincRNA	0.130697	4.98278	5.04942	1.62413e-237	4.59329e-236	0.0144767	0.0135449	-0.0959758	0.836
ENSG00000261617	RP11-243A14.1	chr16:9449444-9501950	lincRNA	0.0365103	1.39756	5.04748	2.46242e-154	3.87462e-153	0.00331186	0.0328648	3.31083	0.197
ENSG00000230651	AC096655.2	chr2:108439518-108443347	lincRNA	0.0559612	2.08624	5.04385	< 0.00001	< 0.00001	0.0272457	0.0455559	0.741608	0.92
ENSG00000203527	Z99756.1	chr22:43671960-43679836	antisense	0.0587711	2.1499	5.04181	1.11183e-285	4.18523e-284	0.0179563	0.0310617	0.790646	0.331
ENSG00000226026	RP11-57H12.3	chr1:95628774-95699538	antisense	0.145415	5.4778	5.0351	3.64264e-157	5.85601e-156	0.165284	0.323789	0.970105	0.243
ENSG00000250493	RP11-640N11.2	chr11:120738641-120765506	antisense	0.0840117	3.05587	5.03504	< 0.00001	< 0.00001	0.0302327	0.100988	1.74	0.218
ENSG00000248319	RP11-205M3.3	chr4:170838911-170897053	lincRNA	0.0671022	2.44579	5.03439	1.45927e-270	4.94724e-269	0.029623	0.0782088	1.40061	0.22
ENSG00000251292	RP11-380P13.2	chr4:23724884-23735202	lincRNA	0.339361	12.2849	5.03364	1.03696e-196	2.21776e-195	30.5073	1.30237	-4.54994	3.99e-05
ENSG00000254971	RP11-313I2.11	chr11:89487149-89488121	lincRNA	0.0764815	2.89313	5.03257	1.72832e-179	3.27877e-178	0	0.0130836	Inf	0.0316
ENSG00000226355	RP11-65J3.2	chr9:132199778-132201397	lincRNA	0.401076	14.5408	5.03154	3.43744e-150	5.23631e-149	0.482738	1.02596	1.08766	0.479
ENSG00000261082	RP11-345M22.3	chr16:79831946-79861047	lincRNA	0.143878	5.54477	5.03031	2.5158e-206	5.8396e-205	0.0356999	0.387451	3.44002	0.479
ENSG00000265992	ESRG	chr3:54666148-54673884	sense_intronic	0.336509	10.7789	5.02915	1.90968e-53	1.32623e-52	28.1211	0.96846	-4.85982	0.00101
ENSG00000260340	RP11-254F19.3	chr16:84961893-84973209	lincRNA	0.303238	11.1869	5.02688	< 0.00001	< 0.00001	0.0465951	0.201268	2.11087	0.945
ENSG00000259356	RP11-90E5.1	chr15:100666310-100669948	antisense	0.0630719	2.37141	5.02587	< 0.00001	< 0.00001	0	0.0253183	Inf	0.0312
ENSG00000231877	RP11-177F15.1	chr1:238648744-238701605	lincRNA	0.104905	3.80926	5.00858	6.7688e-173	1.23191e-171	0.109493	0.186714	0.769989	0.547
ENSG00000263234	CTD-2135D7.3	chr16:14047011-14048682	lincRNA	0.367572	12.8945	5.00824	< 0.00001	< 0.00001	0.059422	0.391642	2.72047	0.37
ENSG00000236445	LINC00608	chr2:219838968-219844382	lincRNA	0.109367	3.93615	4.99786	< 0.00001	< 0.00001	0.00692479	0.0268636	1.95581	0.812
ENSG00000224799	RP11-445O16.3	chrX:56999942-57001229	antisense	0.577335	20.6512	4.99328	5.38493e-139	7.47215e-138	0.555893	2.80639	2.33584	0.784
ENSG00000244380	RP11-24C3.2	chr3:48481761-48488060	antisense	0.0298735	1.12358	4.99304	3.31993e-62	2.4968e-61	0.0136989	0.0425181	1.63401	0.117
ENSG00000234686	AC010971.1	chr7:49269732-49294412	lincRNA	0.0545145	2.0214	4.98925	1.08606e-154	1.71899e-153	0	0.00637605	Inf	0.327
ENSG00000227007	AC105253.1	chr2:6506141-6515554	lincRNA	0.0693464	2.46456	4.98527	< 0.00001	< 0.00001	0.0601035	0.0869516	0.532763	0.27
ENSG00000266677	RP11-258F1.1	chr17:18075938-18088067	antisense	0.258089	8.9321	4.98018	< 0.00001	< 0.00001	0.0751141	0.18317	1.28603	0.665
ENSG00000179219	LINC00311	chr16:85316563-85321685	lincRNA	0.0695748	2.52514	4.97763	< 0.00001	< 0.00001	0.0499802	0.0813952	0.703588	0.826
ENSG00000261751	RP11-305A4.3	chr16:49954640-49958065	lincRNA	0.030883	1.11144	4.97497	2.8041e-278	9.92938e-277	0	0.00156483	Inf	0.187
ENSG00000226676	RP11-589B3.6	chr10:81388512-81391944	lincRNA	0.17238	6.04305	4.97379	< 0.00001	< 0.00001	0.0505618	0.0300711	-0.749669	0.902
ENSG00000225860	RP11-1018N14.2	chr17:49414075-49419932	lincRNA	0.190787	6.83158	4.97367	< 0.00001	< 0.00001	0.20824	0.631493	1.60052	0.678
ENSG00000212663	RP1-122K4.3	chrX:13970800-14011170	lincRNA	0.850386	28.8176	4.97199	3.80952e-210	9.09799e-209	0.939295	1.48937	0.665055	0.887
ENSG00000225129	RP4-614C15.2	chr20:57927249-57932829	lincRNA	0.165936	5.74471	4.96599	2.22844e-278	7.90397e-277	0	0.0249056	Inf	0.129
ENSG00000225564	RP11-341A22.2	chr9:105902804-106087316	lincRNA	0.0937467	3.3515	4.96416	< 0.00001	< 0.00001	0.087601	0.221859	1.34063	0.589
ENSG00000257748	RP11-966I7.3	chr14:29269289-29299700	antisense	0.0472618	1.76683	4.96372	2.22591e-171	4.01036e-170	0	0	NA	NA
ENSG00000239920	AC015691.13	chr11:5593551-5646126	antisense	0.407059	14.3965	4.95694	7.31245e-197	1.56704e-195	0.227508	0.598192	1.39469	0.734
ENSG00000228262	AC073218.2	chr2:34902479-34963298	lincRNA	0.057604	2.03652	4.95647	< 0.00001	< 0.00001	0.0226169	0.0544528	1.2676	0.0457
ENSG00000249803	RP11-114H21.2	chr5:135802365-135855987	lincRNA	0.293781	10.0801	4.95304	< 0.00001	< 0.00001	0.113699	0.531427	2.22465	0.425
ENSG00000203601	LINC00970	chr1:168873142-169056243	antisense	0.347124	11.9983	4.94966	< 0.00001	< 0.00001	0.123395	0.368745	1.57934	0.11
ENSG00000203593	RP5-1096D14.6	chr12:2113831-2120558	antisense	0.313809	11.0942	4.94373	1.03982e-277	3.66992e-276	0.0494092	0.107385	1.11994	0.467
ENSG00000234766	RP11-56H2.2	chrX:51242760-51253857	lincRNA	0.131578	4.47208	4.94333	9.88131291682493e-324	4.54540394173947e-322	0.00684495	0	NA	0.374
ENSG00000245928	RP11-630D6.5	chr4:76901942-76927095	antisense	0.256096	8.73991	4.93892	1.09893e-296	4.36607e-295	0.0244458	0.143626	2.55466	0.272
ENSG00000264451	RP11-433M22.2	chr17:46522194-46543402	lincRNA	0.0889469	2.9593	4.93889	1.43521e-115	1.72626e-114	0	0.0175783	Inf	0.097
ENSG00000234962	LINC00700	chr10:2047666-2057751	lincRNA	0.0382142	1.3308	4.93585	7.02368e-262	2.24988e-260	0.0222462	0.028403	0.352485	0.647
ENSG00000245330	KB-1471A8.1	chr8:120879658-120886728	lincRNA	0.127619	4.43416	4.93517	< 0.00001	< 0.00001	0.0618081	0.476406	2.94632	0.153
ENSG00000259219	CTD-3076O17.2	chr15:100516685-100520979	antisense	0.0981411	3.00317	4.93198	1.74204e-129	2.27343e-128	0.00131579	0.0731835	5.79752	0.0163
ENSG00000236393	RP11-320G24.1	chrX:40122130-40146974	lincRNA	0.137294	4.68791	4.92644	< 0.00001	< 0.00001	0.109695	0.239046	1.12379	0.2
ENSG00000229401	RP1-290I10.7	chr6:10434548-10457014	lincRNA	0.0394546	1.47734	4.92448	8.03171e-61	5.94673e-60	0.12688	0.0242398	-2.38801	0.0927
ENSG00000235200	RP4-763G1.2	chr1:67987995-67998015	lincRNA	0.321639	11.0765	4.92088	< 0.00001	< 0.00001	0.0475897	0.212022	2.15549	0.932
ENSG00000261080	RP1-166H4.2	chr6:45523579-45545334	lincRNA	0.0507292	1.70874	4.92016	3.79557e-227	1.00843e-225	0.0156688	0.0210278	0.424401	0.477
ENSG00000251249	RP11-73G16.1	chr4:152877105-152890533	processed_transcript	0.0693286	2.38221	4.91687	< 0.00001	< 0.00001	0.0365826	0.0839638	1.19861	0.801
ENSG00000203325	RP11-277A4.4	chr1:32517891-32539075	antisense	0.912303	28.3932	4.91432	5.29648e-218	1.32375e-216	1.03701	1.4889	0.521819	0.891
ENSG00000236989	AC142119.1	chr2:16225343-16245963	lincRNA	0.0836759	2.76204	4.90931	8.21224e-157	1.3153e-155	0	0.0115982	Inf	0.0807
ENSG00000265489	RP11-1090M7.1	chr17:12663450-12693601	antisense	0.0605491	2.07305	4.90382	4.24669e-276	1.48179e-274	0.00919082	0.0384137	2.06336	0.206
ENSG00000229775	RP11-298H24.1	chr10:107899923-107959138	lincRNA	0.0665688	2.23532	4.90083	2.1607e-278	7.67637e-277	0	0.0239969	Inf	0.0561
ENSG00000231172	AC007099.1	chr2:75751193-75769832	antisense	0.0500479	1.66914	4.89731	4.76727e-199	1.03607e-197	0.00265711	0.050985	4.26214	0.0939
ENSG00000253532	CTD-2340D6.1	chr8:100131579-100132809	sense_intronic	0.0916368	3.25156	4.8964	1.40731e-222	3.6313e-221	0.0105838	0.0538658	2.34751	0.507
ENSG00000254180	AB015752.3	chr8:91546764-91632298	processed_transcript	0.103727	3.52688	4.89469	1.14761e-50	7.71075e-50	0.0131434	0.0810786	2.62498	0.966
ENSG00000248148	RP11-357F12.1	chr5:45035300-45098749	lincRNA	0.0648425	2.1175	4.89394	1.62504e-231	4.4382e-230	0.0698427	0.0705102	0.0137218	0.118
ENSG00000257373	RP11-547C5.2	chr12:43373056-43390289	lincRNA	0.201987	6.54778	4.88663	2.32955e-284	8.72324e-283	0	0.0346386	Inf	0.124
ENSG00000235813	RP11-308B5.2	chrX:133733486-133740284	lincRNA	0.136583	4.40185	4.88295	8.09856e-201	1.78717e-199	0	0.0734879	Inf	0.0318
ENSG00000242641	LINC00971	chr3:84687555-84930830	lincRNA	0.0386424	1.29833	4.88261	< 0.00001	< 0.00001	0.0103386	0.0286428	1.47012	0.222
ENSG00000260862	RP11-22H5.2	chr16:82806923-82863243	sense_intronic	0.0472632	1.60572	4.88189	< 0.00001	< 0.00001	0.044152	0.0435928	-0.0183879	0.465
ENSG00000233496	SYNJ2-IT1	chr6:158422138-158423415	sense_intronic	0.227513	7.57794	4.88176	3.56175e-218	8.92263e-217	0.0851223	0.122224	0.521914	0.497
ENSG00000263096	RP11-515O17.2	chr17:53348864-53351014	antisense	0.103929	3.39455	4.87972	1.42326e-249	4.27255e-248	0.0948072	0.182896	0.947952	0.647
ENSG00000240893	RP11-572C15.5	chr3:112455293-112468166	lincRNA	0.0405577	1.37766	4.8773	2.52535e-192	5.23937e-191	0.00702029	0.035399	2.33411	0.472
ENSG00000261177	RP11-805I24.1	chr16:86115014-86123132	lincRNA	0.0638663	2.09797	4.87331	< 0.00001	< 0.00001	0.0182886	0.0337027	0.88192	0.127
ENSG00000227088	AC084149.2	chr2:77879538-77881794	lincRNA	0.0292505	1.15673	4.86925	1.08563e-75	9.30407e-75	0	0.0218423	Inf	0.151
ENSG00000260316	LA16c-306A4.2	chr16:950519-955224	sense_intronic	0.140063	4.49989	4.86617	< 0.00001	< 0.00001	0.142209	0.2524	0.827702	0.269
ENSG00000230215	EIF2B5-AS1	chr3:184264501-184274706	antisense	0.687671	22.8439	4.86299	3.63038e-233	1.00169e-231	0.417658	0.910414	1.1242	0.869
ENSG00000254044	RP11-681L8.1	chr4:98255785-98554974	sense_overlapping	0.239175	8.25913	4.86082	8.63383e-163	1.45549e-161	0.62842	5.90526	3.2322	0.000472
ENSG00000234787	LINC00458	chr13:54689923-54707006	lincRNA	0.0448947	1.39552	4.85952	2.93069e-84	2.7234e-83	0.0822837	0.129728	0.656812	0.175
ENSG00000267872	RP11-157B13.7	chr19:22426055-22439237	lincRNA	0.0393693	1.31414	4.85864	1.30515e-67	1.03516e-66	0	0.0114101	Inf	0.0437
ENSG00000203266	RP11-560A15.3	chr20:55689970-55697148	lincRNA	0.177007	5.98746	4.8549	1.1254e-161	1.87368e-160	0	0.0736974	Inf	0.00474
ENSG00000258314	CTD-2314B22.1	chr14:19604879-19643377	lincRNA	0.152819	5.27235	4.85003	3.26246e-34	1.76856e-33	0.178082	0.849329	2.25378	0.287
ENSG00000230401	AC090505.4	chr3:194482846-194489441	lincRNA	0.328364	10.7188	4.84785	< 0.00001	< 0.00001	0.0469066	0.347544	2.88933	0.405
ENSG00000204277	RP11-219G17.4	chr17:76257429-76274573	lincRNA	0.222203	6.95862	4.84784	2.91145e-302	1.19653e-300	0.022342	0.114523	2.3578	0.298
ENSG00000266268	RP11-172F10.1	chr18:4775052-5004536	lincRNA	0.179192	5.95992	4.84526	1.36127e-280	4.9175e-279	0	0.173795	Inf	0.00337
ENSG00000246740	CTD-2382E5.1	chr15:42264960-42291292	antisense	0.0335113	1.08904	4.84012	3.22046e-203	7.27106e-202	0.00813861	0.0336293	2.04686	0.161
ENSG00000267992	CTB-189B5.3	chr19:39521075-39521963	antisense	0.0329709	1.13629	4.83774	4.77594e-222	1.22645e-220	0.00602157	0.0537746	3.15871	0.227
ENSG00000228734	RP11-335E6.3	chr1:63715590-63717442	lincRNA	0.193968	6.09702	4.83465	1.10859e-205	2.54573e-204	0.0509425	0.148846	1.54688	0.704
ENSG00000261765	RP11-498D10.3	chr16:71915455-71916176	sense_intronic	0.301253	9.5367	4.83021	4.91231e-142	6.99239e-141	0	0.180404	Inf	0.132
ENSG00000249228	RP11-769N22.1	chr4:29048212-29050387	lincRNA	0.147123	4.80374	4.82647	2.49227e-146	3.66158e-145	0.309021	0.533262	0.787141	0.465
ENSG00000261630	RP11-357N13.3	chr16:54015140-54015824	antisense	0.255731	8.37312	4.82635	5.08605e-203	1.14591e-201	0.0675717	0.142089	1.0723	0.225
ENSG00000224717	RP11-576D8.4	chr1:205425056-205438152	lincRNA	0.0923667	2.88232	4.82499	6.87141e-308	2.9131e-306	0.0270306	0.045532	0.75229	0.911
ENSG00000237851	RP1-67K17.4	chr6:143109259-143115223	lincRNA	0.238739	7.7757	4.82492	1.91224e-139	2.66548e-138	0.123476	0.407998	1.72434	0.692
ENSG00000214803	RP11-37N22.1	chr8:125204911-125259639	lincRNA	0.179213	5.88181	4.8182	4.50162e-234	1.24849e-232	0.0119384	0.255276	4.41837	0.108
ENSG00000233783	AP001442.2	chr21:27306372-27315001	processed_transcript	0.116922	3.43008	4.81754	2.93801e-270	9.91361e-269	0.00356396	0.0780556	4.45295	0.285
ENSG00000238158	RP11-420L9.4	chr6:3832146-3855971	sense_overlapping	0.0560237	1.84751	4.8148	6.08017e-123	7.66494e-122	0	0.0300503	Inf	0.0331
ENSG00000248174	RP11-148L24.1	chr4:174986061-175141549	lincRNA	0.0848417	2.78795	4.81275	4.28302e-172	7.75563e-171	0.0830556	0.0231952	-1.84025	0.538
ENSG00000247416	RP11-629G13.1	chr11:112830001-112834182	antisense	0.0733504	2.31177	4.81022	3.67108e-228	9.82642e-227	0.011439	0.0446807	1.96569	0.186
ENSG00000227094	RP11-565P22.2	chr1:162286641-162287584	antisense	0.0693579	2.29448	4.80855	1.35179e-209	3.21764e-208	0.101126	0.152283	0.5906	0.796
ENSG00000253500	AF121898.3	chr8:88554213-88767946	antisense	0.164362	5.22596	4.80663	< 0.00001	< 0.00001	0.0368793	0.0908039	1.29994	0.102
ENSG00000231918	AC007682.1	chr2:51259738-52635055	lincRNA	0.0502955	1.55472	4.8024	< 0.00001	< 0.00001	0.00243676	0.0138689	2.50882	0.173
ENSG00000241490	RP11-553L6.2	chr3:113933159-113955051	antisense	0.105867	3.33415	4.79843	5.92567e-237	1.67147e-235	0.0566819	0.186465	1.71795	0.857
ENSG00000265094	RP11-178F10.1	chr18:22015327-22019602	sense_intronic	0.959288	28.9173	4.79679	< 0.00001	< 0.00001	0.328438	1.04564	1.67069	0.776
ENSG00000261821	CTD-2311M21.3	chr15:74657775-74659391	antisense	0.265639	7.88704	4.79613	1.28291e-210	3.0707e-209	0.0767133	0.222026	1.53318	0.498
ENSG00000203605	RP11-335E6.2	chr1:63604920-63628824	lincRNA	0.156938	4.87003	4.79527	2.0646e-292	8.06844e-291	0.0116627	0.12657	3.43997	0.424
ENSG00000231532	AC022311.1	chr2:4675756-4703812	lincRNA	0.0511583	1.65703	4.79522	3.34807e-91	3.30866e-90	0.187588	1.46673	2.96696	0.000856
ENSG00000268352	AC007228.5	chr19:57183635-57196021	lincRNA	0.141914	4.54229	4.79291	1.25488e-138	1.73791e-137	0	0.0103056	Inf	0.0983
ENSG00000235221	LINC00401	chr13:69796477-69896233	lincRNA	0.0307794	1.03221	4.79007	1.35603e-46	8.70827e-46	0.0065408	0.00147989	-2.14397	0.471
ENSG00000214145	LINC00887	chr3:194006426-194030593	lincRNA	0.295227	9.4692	4.78288	1.78333e-153	2.78567e-152	1.37686	2.0261	0.55732	0.162
ENSG00000249604	RP11-286E11.2	chr4:108857186-108862411	antisense	0.132703	4.09582	4.78229	< 0.00001	< 0.00001	0.0630152	0.146392	1.21606	0.333
ENSG00000234913	XXbac-B476C20.13	chr22:18487035-18490074	sense_intronic	0.111207	3.36948	4.78207	< 0.00001	< 0.00001	0.0484357	0.159585	1.72019	0.559
ENSG00000257614	RP11-116N8.2	chr14:36416761-36419250	lincRNA	0.166146	5.3305	4.77825	1.7445e-225	4.58951e-224	0.0185231	0.0462566	1.32033	0.788
ENSG00000251504	RP11-162G9.1	chr4:178650791-178829090	lincRNA	0.194511	5.94596	4.77717	2.26319e-232	6.22856e-231	0.033756	0.0911753	1.4335	0.994
ENSG00000262999	CTD-3088G3.6	chr16:11559115-11567030	antisense	0.0967147	2.98721	4.76892	< 0.00001	< 0.00001	0.0204927	0.0573693	1.48517	0.021
ENSG00000253604	RP11-489E7.1	chr8:29763250-29766472	lincRNA	0.133774	4.06733	4.76847	< 0.00001	< 0.00001	0	0.00932802	Inf	0.101
ENSG00000266990	AC004528.4	chr19:999794-1002756	antisense	0.168567	5.2927	4.75831	3.6162e-238	1.02542e-236	0.0635741	0.200032	1.65372	0.397
ENSG00000263300	RP5-1029F21.4	chr17:426379-443816	antisense	0.0920242	2.79918	4.74797	1.13723e-223	2.94503e-222	0.0131744	0.0944998	2.84258	0.194
ENSG00000203650	RP4-562J12.2	chrX:117973518-118015978	lincRNA	0.271251	7.57176	4.74399	3.65117e-291	1.42429e-289	0.325674	0.618972	0.926446	0.0915
ENSG00000262079	RP11-515O17.3	chr17:53403117-53405152	lincRNA	0.0492244	1.49179	4.74384	1.8275e-202	4.09596e-201	0	0.0187153	Inf	0.118
ENSG00000249667	RP11-213G21.1	chr4:38511387-38519677	lincRNA	0.17475	5.32286	4.74045	7.79947e-137	1.06439e-135	0	0.109752	Inf	0.124
ENSG00000260790	RP11-21M24.2	chr16:22386179-22389501	antisense	0.18598	5.63946	4.73593	1.48219693752374e-323	6.8181059126092e-322	0.0985232	0.218446	1.14874	0.967
ENSG00000215162	LINC00269	chrX:68399399-68429767	lincRNA	0.0578051	1.75936	4.73346	< 0.00001	< 0.00001	0.00699207	0.0285546	2.02993	0.551
ENSG00000203434	RP11-163F15.1	chr10:110307732-110321573	lincRNA	0.11875	3.53769	4.72813	2.70957e-179	5.12672e-178	0	0.00767343	Inf	0.327
ENSG00000245025	RP11-875O11.1	chr8:22842108-22876848	antisense	0.195247	5.66984	4.72634	< 0.00001	< 0.00001	0.169562	0.350306	1.0468	0.4
ENSG00000231422	RP11-80K21.3	chr10:25401986-25450165	lincRNA	0.058585	1.77392	4.72111	< 0.00001	< 0.00001	0.0310828	0.0648221	1.06037	0.939
ENSG00000256195	RP11-64D24.4	chr11:114231356-114250767	antisense	0.0416686	1.2367	4.71918	0	7.60522e-308	0.000820609	0.00659924	3.00753	0.915
ENSG00000254991	RP13-631K18.3	chr11:12088475-12094561	lincRNA	0.156543	4.65701	4.71552	1.8138e-281	6.61897e-280	0.189359	0.156736	-0.272788	0.614
ENSG00000196566	RP11-57C13.3	chr10:89369919-89419760	antisense	0.165254	4.8489	4.71409	1.60608e-186	3.1905e-185	0.0996849	0.332541	1.73808	0.402
ENSG00000259402	RP11-30K9.4	chr15:59107470-59109927	sense_intronic	0.224146	6.65474	4.7103	3.44956e-215	8.46402e-214	0.0408365	0.0902433	1.14396	0.128
ENSG00000265799	RP11-387H17.6	chr17:38168478-38170958	lincRNA	0.279485	8.17623	4.70901	7.37482e-305	3.08995e-303	0.388356	3.18136	3.03419	0.153
ENSG00000261615	CTD-2291D10.1	chr19:23214620-23244554	lincRNA	0.0936012	2.7065	4.70422	7.57172e-223	1.95844e-221	0.00879813	0.0216429	1.29863	0.893
ENSG00000253880	RP11-124B13.1	chr8:5901874-6115058	lincRNA	0.110599	3.34182	4.69324	1.19092e-76	1.0305e-75	0.0437937	0.273633	2.64345	0.138
ENSG00000267734	RP4-604K5.3	chr1:87397881-87400574	lincRNA	0.110811	3.01349	4.68786	2.47197e-119	3.06592e-118	0	0.0339277	Inf	0.0807
ENSG00000235903	CPB2-AS1	chr13:46626940-46687467	antisense	0.132681	3.87021	4.68331	7.83721e-180	1.49205e-178	0.213937	0.289664	0.437198	0.842
ENSG00000254587	RP11-360K13.1	chr11:96461316-96584822	lincRNA	0.0438673	1.32388	4.67995	1.41714e-190	2.89268e-189	0.0404246	0.0174494	-1.21205	0.867
ENSG00000166917	MIR202	chr10:135059981-135061395	antisense	0.0990924	2.8995	4.67592	5.66869e-156	9.03879e-155	0	0.0118057	Inf	0.0171
ENSG00000236078	AC095067.1	chr7:47661536-47669491	lincRNA	0.0962064	2.83109	4.67374	1.97787e-200	4.35577e-199	0.158341	0.982481	2.63339	0.0748
ENSG00000237588	RP11-66D17.3	chr1:156657486-156661789	lincRNA	0.15206	4.41173	4.6736	7.40547e-160	1.21321e-158	0.106528	0.303608	1.51098	0.0603
ENSG00000227869	RP11-807H17.1	chr7:125071400-125121652	lincRNA	0.102317	3.03981	4.66665	7.80275e-279	2.78592e-277	0	0.0159202	Inf	0.185
ENSG00000261248	AC009120.10	chr16:74316312-74321417	lincRNA	0.384773	10.7407	4.66337	7.10168078326815e-311	0	0.0961253	0.15144	0.655759	0.34
ENSG00000259786	CTD-2118P12.1	chr5:29143609-29183428	lincRNA	0.158677	4.5739	4.6577	2.19113e-187	4.38103e-186	0.0334324	0.149113	2.15709	0.705
ENSG00000226125	AC098823.3	chr2:231554953-231565244	lincRNA	0.143994	4.08766	4.6573	< 0.00001	< 0.00001	0.15542	0.108077	-0.524115	0.124
ENSG00000232896	RP11-410K21.2	chr9:113361754-113367499	lincRNA	0.118353	3.38775	4.63902	1.5543e-136	2.11577e-135	0.0276319	0.125474	2.18298	0.311
ENSG00000259555	RP11-335K5.2	chr15:78918236-78920535	antisense	0.0657014	1.85575	4.63686	0	2.59283e-307	0.00517343	0.0405503	2.97052	0.338
ENSG00000224794	RP3-333H23.8	chr22:39688992-39691568	antisense	0.206014	5.61867	4.63309	1.26919e-134	1.71142e-133	0.274897	0.46254	0.750685	0.479
ENSG00000235652	RP11-545I5.3	chr6:146056004-146207721	antisense	0.589528	16.4454	4.63286	3.5725e-220	9.04444e-219	1.53364	4.70613	1.61758	3.7e-06
ENSG00000244383	RP11-475O23.3	chr3:58592806-58620167	antisense	0.215109	6.17519	4.63284	1.02227e-241	2.96128e-240	0	0.0636574	Inf	0.0119
ENSG00000248783	RP11-308B16.2	chr5:12554001-12574749	lincRNA	0.108663	3.14985	4.62705	4.68918e-198	1.01398e-196	0	0.166795	Inf	0.143
ENSG00000249923	XXbac-B444P24.8	chr22:20186251-20192441	antisense	0.1219	3.35808	4.62384	1.61756e-290	6.28712e-289	0.100782	0.142045	0.495111	0.0972
ENSG00000262445	CTD-2545H1.2	chr17:1898907-1906965	antisense	0.426425	11.6329	4.6221	5.95203e-163	1.00576e-161	0.184265	1.02826	2.48034	0.0212
ENSG00000231680	AP003774.6	chr11:64161813-64163303	lincRNA	0.129835	3.06236	4.61744	1.65777e-194	3.4865e-193	0.0438073	0.0467172	0.0927807	0.548
ENSG00000228141	AC105339.1	chr15:83379222-83382778	lincRNA	0.0785871	2.1874	4.61497	9.72577e-230	2.61634e-228	0.01274	0.049675	1.96315	0.887
ENSG00000264078	RP11-73M7.9	chr1:32110294-32114972	antisense	0.149601	4.29231	4.61481	1.37534e-148	2.0586e-147	0	0.0671415	Inf	0.00462
ENSG00000266371	RP11-142O6.1	chr17:29460199-29465536	sense_intronic	0.106973	2.97114	4.61231	1.49779e-201	3.32578e-200	0.0067957	0.0363677	2.41996	0.0676
ENSG00000267491	CTD-2373H9.5	chr17:76899344-76901106	antisense	0.170707	4.39915	4.60785	1.99784e-71	1.64275e-70	0.0233235	0.0815459	1.80583	0.19
ENSG00000251434	RP11-315A17.1	chr4:31351905-31353347	lincRNA	0.131144	3.47793	4.60442	9.922e-283	3.66432e-281	0.0337847	0.0791903	1.22895	0.61
ENSG00000227516	RP5-973N23.4	chr6:41836359-41837469	lincRNA	0.111231	3.10319	4.60179	3.60149e-106	4.02969e-105	0	0.112428	Inf	0.0125
ENSG00000196634	RP3-337D23.3	chr6:147480060-147502128	lincRNA	0.668538	18.8399	4.59903	< 0.00001	< 0.00001	0.271869	0.791536	1.54174	0.536
ENSG00000219445	RP11-3B12.3	chr7:124869632-124904345	lincRNA	0.0792017	2.06807	4.59734	1.58085e-38	9.18346e-38	0.068767	0.306863	2.15781	0.229
ENSG00000253519	AC106801.1	chr5:156992971-156996106	antisense	0.10811	2.96981	4.59399	3.37703e-264	1.09646e-262	0.0200994	0.0339366	0.755693	0.159
ENSG00000244040	IL12A-AS1	chr3:159631188-159943086	antisense	0.0892918	2.39719	4.59376	2.20852e-236	6.21334e-235	0.0763151	0.137663	0.851098	0.343
ENSG00000232342	RP11-46O21.2	chr10:76265889-76290311	antisense	0.126342	3.39276	4.59181	2.13423e-254	6.63867e-253	0.00674119	0.0852328	3.66033	0.257
ENSG00000267284	RP11-397A16.1	chr18:53388293-53462359	lincRNA	0.253766	7.11096	4.58286	6.32992e-68	5.04469e-67	1.02022	4.87851	2.25756	0.00572
ENSG00000253967	RP11-333A23.4	chr8:71383355-71397922	lincRNA	0.0747252	2.1694	4.58056	3.75534e-62	2.82228e-61	0.0267331	0.0999944	1.90322	3.48e-05
ENSG00000198358	RP11-544M22.1	chr1:160902254-160919712	antisense	0.205723	5.37068	4.57369	1.05756e-211	2.55408e-210	0.143664	0.259789	0.854642	0.366
ENSG00000189229	AC069277.2	chr3:6532165-6778421	lincRNA	0.132182	3.59449	4.56925	1.37992e-110	1.60065e-109	0.117802	1.17553	3.31887	0.0031
ENSG00000232265	XXyac-YX155B6.5	chr1:147634988-147658907	lincRNA	0.041436	1.10289	4.56892	3.98533e-142	5.68419e-141	0.00389703	0.0243301	2.64229	0.0661
ENSG00000263551	RP11-78F17.1	chr18:976589-1174824	lincRNA	0.0903647	2.50875	4.56866	2.52801e-78	2.21874e-77	0.183434	1.54538	3.07463	5.4e-05
ENSG00000237212	RP11-569G13.2	chr9:98828120-98864194	lincRNA	0.0489789	1.25507	4.56823	1.04487e-44	6.57834e-44	0	0.0133765	Inf	0.0338
ENSG00000254804	RP11-674C21.9	chr11:55451616-55453636	lincRNA	0.214665	6.09001	4.5651	4.02291e-69	3.23368e-68	0	0.195102	Inf	0.0382
ENSG00000269444	CTB-180A7.6	chr19:6386772-6390411	sense_overlapping	0.502799	12.5797	4.56408	5.77495e-184	1.12536e-182	0.337188	1.2378	1.87616	0.399
ENSG00000266979	RP11-1072C15.2	chr17:42723424-42727717	lincRNA	0.0409731	1.12296	4.5632	1.68768e-168	2.96364e-167	0	0.00585286	Inf	0.155
ENSG00000203520	RP11-697H9.3	chr11:63383779-63389143	antisense	0.247014	6.4174	4.56244	1.0282e-249	3.09092e-248	0	0.0264782	Inf	0.114
ENSG00000260186	RP11-481J2.2	chr16:58455229-58496374	lincRNA	0.0547836	1.47709	4.55659	< 0.00001	< 0.00001	0.0221901	0.0212081	-0.0653017	0.534
ENSG00000226017	PRICKLE2-AS3	chr3:64173219-64187236	antisense	0.170126	4.57936	4.55582	< 0.00001	< 0.00001	0.256999	0.491182	0.934493	0.276
ENSG00000253284	RP11-282K24.3	chr12:19300007-19307593	sense_intronic	0.0917408	2.3565	4.55551	8.98108e-173	1.63316e-171	0.0509857	0.0597695	0.229317	0.0445
ENSG00000198671	RP11-168J19.2	chr12:65411247-65413586	lincRNA	0.197722	5.01514	4.55297	4.40495e-267	1.46111e-265	0.0159973	0.101122	2.66019	0.212
ENSG00000243349	RP11-445N18.7	chr10:45642841-45666837	processed_transcript	0.04745	1.24163	4.55285	< 0.00001	< 0.00001	0.00865781	0.0412994	2.25405	0.27
ENSG00000230686	AC067945.2	chr2:191882679-191883805	antisense	0.075436	2.12792	4.54983	5.76806e-279	2.06287e-277	0	0.00354111	Inf	0.327
ENSG00000238198	RP11-31F15.2	chr1:113554308-113615727	lincRNA	0.495564	12.5771	4.54157	7.15241e-239	2.03083e-237	0.180976	0.481958	1.41311	0.0977
ENSG00000235262	KDM5C-IT1	chrX:53241589-53243861	sense_intronic	0.460853	12.035	4.53688	< 0.00001	< 0.00001	0.386869	1.12691	1.54246	0.166
ENSG00000248408	RP11-452C8.1	chr4:80584914-80617991	lincRNA	0.205883	5.6325	4.53448	5.61673e-151	8.61713e-150	0.155806	0.296542	0.928486	0.731
ENSG00000235120	BSN-AS1	chr3:49677915-49679202	antisense	0.310894	8.25871	4.53298	< 0.00001	< 0.00001	0.0192981	0.0768341	1.99329	0.634
ENSG00000234553	AC022431.3	chr5:55832409-55841007	sense_intronic	0.366853	9.62579	4.53023	1.27e-194	2.67621e-193	0.015893	0.0733692	2.20678	0.836
ENSG00000270071	AP001172.2	chr21:17664111-17680454	lincRNA	0.21951	5.67846	4.52909	2.63887e-276	9.23777e-275	0	0.112053	Inf	0.0495
ENSG00000249174	RP11-124N3.3	chr5:18965969-19142455	lincRNA	0.231592	6.24167	4.52424	1.02176e-91	1.01346e-90	0	0.159311	Inf	0.0227
ENSG00000261304	CTD-2125J1.1	chr15:34943335-34962370	lincRNA	0.0829122	2.11907	4.50931	3.67727e-181	7.05708e-180	0	0	NA	NA
ENSG00000261310	RP11-354I13.1	chr16:60520722-60557154	lincRNA	0.163333	4.47752	4.50145	1.17694e-72	9.81273e-72	0.05865	0.662222	3.49711	0.066
ENSG00000235051	RP11-637O19.2	chr6:10882012-10884582	antisense	0.163198	3.5261	4.49856	5.06993e-128	6.55674e-127	0	0.014625	Inf	0.17
ENSG00000228933	RP11-268G12.1	chrX:27190539-27417114	lincRNA	0.0688368	1.73623	4.49678	8.30957e-146	1.21666e-144	0.00650244	0.0473736	2.86503	0.549
ENSG00000224413	AP001476.2	chr21:47456965-47459721	lincRNA	0.114532	2.93659	4.49598	1.06962e-186	2.13269e-185	0.0235669	0.027168	0.205146	0.452
ENSG00000232233	RP11-573D15.2	chr3:186528668-186543310	lincRNA	1.134	28.219	4.49099	1.85139e-264	6.02937e-263	7.59173	12.8827	0.762935	0.00803
ENSG00000264083	RP11-227G15.9	chr17:30757985-30759860	lincRNA	1.2142	31.241	4.49033	3.3087e-211	7.94605e-210	1.03982	2.24318	1.10922	0.337
ENSG00000229951	AC104695.3	chr2:28607275-28617539	antisense	0.24705	6.32853	4.48834	5.7014e-241	1.63395e-239	0.200519	0.382453	0.931544	0.453
ENSG00000269050	CTC-360G5.6	chr19:39360798-39364403	antisense	0.138309	3.54582	4.48743	1.76609e-113	2.10074e-112	0.0487436	0.0138956	-1.81058	0.603
ENSG00000254202	RP11-120I21.2	chr8:84824947-85052518	lincRNA	0.200527	5.12384	4.48293	1.83659e-246	5.44493e-245	0	0.0267084	Inf	0.0903
ENSG00000253348	MIR4454	chr5:170171868-170215654	antisense	0.17369	4.46776	4.48274	5.02315e-130	6.59545e-129	0.321521	0.470306	0.548689	0.278
ENSG00000250241	RP11-9G1.3	chr4:133996465-134070271	lincRNA	0.106773	2.59816	4.48106	9.02175e-51	6.07308e-50	0.00437368	0.0883591	4.33646	0.387
ENSG00000255067	RP11-47J17.1	chr11:12870341-12870980	sense_intronic	0.232323	5.77397	4.479	1.84079e-146	2.70629e-145	0	0.0599157	Inf	0.0626
ENSG00000239664	RP5-857K21.3	chr1:529832-532878	lincRNA	0.351179	8.67127	4.47707	2.3776e-214	5.80068e-213	0.0775967	0.495272	2.67415	0.203
ENSG00000267413	RP11-636O21.1	chr18:37421137-37504804	lincRNA	0.107221	2.86023	4.47647	6.10751e-88	5.85004e-87	0.0579954	0.47423	3.03158	0.472
ENSG00000226627	SHANK2-AS1	chr11:70477198-70481595	antisense	0.113729	2.83383	4.47476	3.25744e-169	5.75785e-168	0.0736279	0.272071	1.88566	0.467
ENSG00000254946	RP11-531H8.1	chr11:15574400-15612644	lincRNA	0.157039	3.90259	4.47332	8.86595e-85	8.27463e-84	0.0204332	0.129878	2.66817	0.166
ENSG00000226899	RP11-298J20.3	chr10:126633772-126635001	antisense	0.135191	3.32997	4.4722	8.65143e-185	1.69666e-183	0	0.0612217	Inf	0.0376
ENSG00000232406	RP11-234K24.3	chr20:34736647-34743682	antisense	0.45465	10.5172	4.47194	9.40781e-166	1.62288e-164	0.811977	1.19228	0.554213	0.307
ENSG00000232564	RP4-591N18.2	chr22:40917803-40922711	antisense	0.18341	4.5459	4.47119	5.31496059170179e-319	2.36032550129097e-317	0.0679031	0.142754	1.07198	0.564
ENSG00000269895	AP000654.4	chr11:86544109-86548657	lincRNA	0.185755	4.59639	4.46239	7.05998e-141	9.95064e-140	0.0431892	0.140631	1.70317	0.251
ENSG00000231252	RP11-436K8.1	chr1:61125302-61291256	lincRNA	0.0807466	1.96066	4.44915	3.35524e-200	7.34394e-199	0	0.0243668	Inf	0.131
ENSG00000253553	RP11-586K2.1	chr8:89339064-89749363	antisense	0.0744441	1.78896	4.44859	7.58256e-78	6.62788e-77	0.0107011	0.051318	2.2617	0.448
ENSG00000229618	AC011288.2	chr7:13141015-13743774	lincRNA	0.468712	11.3605	4.44747	< 0.00001	< 0.00001	0.522984	1.55755	1.57444	0.0483
ENSG00000235725	AC007389.3	chr2:65816699-65867311	lincRNA	0.558689	13.6099	4.43801	7.79288e-300	3.16635e-298	1.00836	1.91405	0.924627	0.105
ENSG00000253302	STAU2-AS1	chr8:74332238-74353761	lincRNA	0.207687	5.01397	4.43635	< 0.00001	< 0.00001	0.0464247	0.182126	1.97197	0.959
ENSG00000265948	RP11-296E23.2	chr18:18896838-18897756	sense_intronic	0.164236	4.12153	4.43609	2.97513e-97	3.07884e-96	0	0.090279	Inf	0.0476
ENSG00000260115	CTC-420A11.2	chr16:61952224-61974601	antisense	0.20793	5.16082	4.43608	8.81674e-72	7.28313e-71	0.01246	0.0516614	2.05179	0.618
ENSG00000269066	CTD-2528A14.5	chr19:17206227-17210117	antisense	0.323275	7.71863	4.43602	5.97115e-236	1.67551e-234	0.0236026	0.21224	3.16868	0.0747
ENSG00000215246	RP11-43F13.3	chr5:985229-997455	antisense	0.141309	3.29485	4.43285	2.32457e-241	6.68867e-240	0.051408	0.103965	1.01603	0.369
ENSG00000235295	XXbac-B476C20.17	chr22:18512150-18525843	lincRNA	0.0765404	1.88584	4.4315	1.34928e-214	3.30312e-213	0.0341177	0.0884028	1.37357	0.7
ENSG00000259755	RP11-505E24.2	chr15:101590936-101626271	antisense	0.343466	8.15368	4.43042	4.96558e-261	1.57885e-259	0.1011	0.24518	1.27806	0.629
ENSG00000249551	RP11-2N5.2	chr5:117911269-117917019	lincRNA	0.133424	3.28678	4.42989	2.24552e-294	8.82361e-293	0.00924268	0.040358	2.12647	0.975
ENSG00000250900	CTC-338M12.6	chr5:180622495-180630103	antisense	0.414875	10.1084	4.42394	1.92037e-152	2.98888e-151	0.186159	0.3882	1.06027	0.3
ENSG00000229282	RP1-40E16.2	chr6:3056123-3056995	lincRNA	0.383302	9.03112	4.42303	2.58717e-161	4.29742e-160	0	0.0330243	Inf	0.249
ENSG00000235884	LINC00941	chr12:30947976-30955645	lincRNA	0.148792	3.63557	4.421	3.27694e-246	9.70173e-245	4.61421	0.0806145	-5.8389	0.00013
ENSG00000268240	RP11-678G14.4	chr19:21770233-21777430	lincRNA	0.14238	3.49886	4.41606	1.45817334107831e-311	6.33171268548225e-310	0.00537772	0.0475572	3.1446	0.29
ENSG00000258735	LINC00637	chr14:104314057-104324386	lincRNA	0.113933	2.73658	4.41573	3.16123e-169	5.59699e-168	0.00474066	0.117725	4.63419	0.0194
ENSG00000251637	RP11-119D9.1	chr11:67653916-67673821	lincRNA	0.16797	4.04182	4.4107	1.33188e-81	1.20689e-80	0.0205339	0.145473	2.82467	0.141
ENSG00000271996	RP11-337N6.1	chr2:178171100-178175300	antisense	0.283682	6.59905	4.40609	7.55622e-106	8.42394e-105	0.0321224	0.0651299	1.01974	0.427
ENSG00000227165	WDR11-AS1	chr10:122521323-122610721	antisense	0.119111	2.8676	4.40067	< 0.00001	< 0.00001	0.029888	0.0871051	1.54319	0.646
ENSG00000233288	RP11-760D2.5	chr7:56594598-56611556	lincRNA	0.0881058	1.98335	4.39978	3.36459e-37	1.91471e-36	0.0231233	0.0552064	1.25549	0.957
ENSG00000231332	OOEP-AS1	chr6:74079426-74097440	antisense	0.0498802	1.24887	4.39524	1.14211e-166	1.98612e-165	0	0.00453776	Inf	0.162
ENSG00000224477	RP1-81D8.3	chr6:161119319-161121664	lincRNA	0.0718539	1.60017	4.39456	6.05414e-39	3.5332e-38	0.179608	0.0822964	-1.12595	0.995
ENSG00000249395	CASC9	chr8:76135351-76236976	lincRNA	0.21428	5.36935	4.39386	2.36576e-67	1.86948e-66	0.55682	4.65359	3.06306	0.000267
ENSG00000230392	RP5-1139I1.1	chrX:118425491-118469573	lincRNA	0.270815	6.54553	4.39074	1.60891e-242	4.67322e-241	0.318226	0.805757	1.34029	0.0414
ENSG00000203643	AC012456.3	chr2:11861744-11864348	antisense	0.0472727	1.15075	4.38761	8.27677e-126	1.05642e-124	0	0.00517917	Inf	0.102
ENSG00000213373	LINC00671	chr17:41026686-41050751	lincRNA	0.139889	3.24786	4.38653	4.26464e-206	9.86697e-205	0.00586959	0.0241767	2.04229	0.909
ENSG00000246379	RP11-461O7.1	chr16:56126898-56225006	lincRNA	0.080741	1.92605	4.38409	2.43394e-199	5.29506e-198	0.0167905	0.0545497	1.69993	0.718
ENSG00000249392	RP11-725D20.1	chr4:60416859-60496042	lincRNA	0.102878	2.50396	4.38352	1.47674e-75	1.26257e-74	0.0172014	0.121523	2.82063	0.209
ENSG00000215403	LL22NC01-81G9.3	chr22:37361288-37364213	antisense	0.183912	4.43284	4.38339	< 0.00001	< 0.00001	0	0.00937122	Inf	0.133
ENSG00000255118	RP11-703H8.7	chr11:62104382-62105562	antisense	0.141039	3.46093	4.38305	5.02283e-94	5.09489e-93	0	0.0521828	Inf	0.0264
ENSG00000244215	RP11-88I21.2	chr3:127041149-127109513	lincRNA	0.0505455	1.25943	4.38172	1.73653e-158	2.81699e-157	0	0.0210469	Inf	0.223
ENSG00000272381	RP11-192P3.4	chr10:31476811-31550839	lincRNA	0.137511	3.14571	4.38036	1.11932e-252	3.44681e-251	0.0214964	0.0767808	1.83665	0.423
ENSG00000231690	LINC00574	chr6:170190168-170202969	lincRNA	0.164776	3.96362	4.37862	3.69736e-106	4.13481e-105	0.0322906	0.111961	1.79381	0.647
ENSG00000261367	RP11-455F5.4	chr16:30118995-30121862	antisense	1.3195	29.2127	4.37739	5.41662e-202	1.2115e-200	0.257446	1.13986	2.14652	0.392
ENSG00000232018	AL132709.8	chr14:101426540-101433377	lincRNA	0.066759	1.51526	4.37507	1.19331e-145	1.74365e-144	0.0107284	0.00492189	-1.12416	0.844
ENSG00000254222	RP11-787D18.2	chr8:62177182-62204598	antisense	0.0864615	2.17989	4.3721	3.80556e-62	2.85902e-61	0	0.16873	Inf	0.175
ENSG00000254802	AC022182.3	chr8:61878360-61880334	lincRNA	0.458973	10.5659	4.37103	1.38371e-136	1.88476e-135	0.139518	0.285129	1.03116	0.473
ENSG00000258303	RP11-887P2.6	chr12:94229942-94231814	sense_intronic	0.376707	8.77335	4.3675	3.45553e-101	3.69886e-100	0.109312	0.182707	0.741072	0.0559
ENSG00000250806	CTC-293G12.1	chr5:99989791-99993674	lincRNA	0.276856	6.5626	4.36708	9.86848e-91	9.69882e-90	0	0.055671	Inf	0.185
ENSG00000241933	RP11-755B10.3	chr3:57678931-57682323	lincRNA	0.0600498	1.38919	4.36491	4.28488e-143	6.14404e-142	0.00638685	0.0300633	2.23483	0.528
ENSG00000247699	CTB-127C13.1	chr5:159622750-159631833	antisense	0.107217	2.44084	4.36467	< 0.00001	< 0.00001	0.010731	0.0229063	1.09396	0.408
ENSG00000249328	RP11-26J3.1	chr8:80681606-80783994	lincRNA	0.0906646	2.10528	4.36463	1.61474e-161	2.68423e-160	0.0272437	0.0712188	1.38633	0.0887
ENSG00000267239	RP11-794M8.1	chr18:13203772-13216366	antisense	0.0887824	2.11147	4.36439	1.31726e-221	3.36662e-220	0.00920267	0.00979642	0.0902021	0.59
ENSG00000197099	RP11-573D15.8	chr3:186435037-186478330	antisense	0.0654746	1.56495	4.36115	2.38554e-272	8.13886e-271	0.00906875	0.027848	1.6186	0.29
ENSG00000247130	RP11-366H4.3	chr4:189061975-189064533	antisense	0.2763	6.425	4.35299	< 0.00001	< 0.00001	0.00950335	0.0943953	3.31221	0.19
ENSG00000215483	LINC00598	chr13:40921270-41055143	lincRNA	0.181417	4.08913	4.34685	6.04274e-288	2.31108e-286	0.169914	0.0396679	-2.09876	0.765
ENSG00000237390	RP11-139I14.2	chr1:156358017-156365401	lincRNA	0.0528739	1.21338	4.34624	1.83108e-224	4.77057e-223	0.000796314	0.0259195	5.02456	0.0281
ENSG00000259445	RP11-276M12.1	chr15:82152106-82288007	lincRNA	0.388701	9.34822	4.34549	7.90109e-68	6.28986e-67	0.60361	6.36187	3.39776	4.45e-05
ENSG00000265692	RP13-516M14.4	chr17:80247921-80250690	lincRNA	0.48386	11.2973	4.34301	3.74107e-164	6.35155e-163	0.227826	0.721094	1.66226	0.643
ENSG00000254339	RP11-267L5.1	chr8:115294295-115308068	lincRNA	0.0626445	1.45558	4.33855	2.1872e-87	2.0857e-86	0.702176	0.0424527	-4.0479	0.178
ENSG00000228422	LINC00687	chr20:11781110-11859032	lincRNA	0.0577797	1.33029	4.32947	1.04192e-160	1.72006e-159	0.00498145	0.0340739	2.77403	0.591
ENSG00000267943	CTD-2620I22.3	chr19:53510764-53516433	lincRNA	0.089476	1.99457	4.32334	4.14522e-137	5.67499e-136	0	0.0277245	Inf	0.000145
ENSG00000229672	RP11-184A2.3	chr10:3793258-3805418	antisense	0.116629	2.66722	4.32324	3.88274e-105	4.29078e-104	0.219668	0.0056907	-5.27057	0.0215
ENSG00000260372	AQP4-AS1	chr18:24235705-24770662	antisense	0.151931	3.45276	4.31774	4.43184e-197	9.50679e-196	0.297825	0.519885	0.803727	0.331
ENSG00000233941	RP11-404H14.1	chr6:106806440-106807592	antisense	0.13411	3.02621	4.31659	4.00947e-153	6.25851e-152	0.012971	0.00879465	-0.560592	0.59
ENSG00000247402	CTD-2340E1.2	chr5:101941338-101941901	lincRNA	0.526857	12.0093	4.31508	1.63106e-148	2.43459e-147	0.0663125	0.225814	1.76778	0.368
ENSG00000225764	LEPREL1-AS1	chr3:189838752-189862635	antisense	0.379612	7.95646	4.31506	1.03882e-233	2.86997e-232	1.45182	0.918317	-0.660799	0.227
ENSG00000266278	RP11-41O4.2	chr18:68047375-68051827	lincRNA	0.0587167	1.32107	4.31117	4.70422e-196	1.0031e-194	0.20946	0.0304433	-2.78248	0.962
ENSG00000224810	RP11-538D16.2	chr1:182031811-182038388	lincRNA	0.127643	2.83834	4.31053	1.48623e-41	8.95573e-41	0.00777094	0.0649981	3.06424	0.479
ENSG00000250735	RP11-567N4.3	chr4:76326404-76348233	lincRNA	0.101027	2.42197	4.30959	4.9247e-87	4.68785e-86	0.312409	2.07388	2.73082	0.626
ENSG00000225226	AC007250.4	chr2:58503011-58523683	lincRNA	0.0732476	1.57342	4.30048	2.77814e-173	5.07334e-172	0.211789	0.231995	0.131467	0.215
ENSG00000224099	AC064834.1	chr2:196313255-196343649	lincRNA	0.176695	3.8488	4.29779	1.98351e-267	6.60986e-266	0.0398168	0.0771361	0.954028	0.655
ENSG00000249894	RP11-434D9.2	chr5:67096567-67185924	lincRNA	0.367777	8.46865	4.29667	1.04613e-97	1.08573e-96	0.500791	2.31354	2.20782	0.833
ENSG00000265739	RP11-354P11.3	chr17:28449446-28453136	antisense	0.411469	9.22792	4.29547	3.17563e-211	7.63502e-210	0.0402829	0.0795693	0.982045	0.884
ENSG00000226772	CTA-747E2.10	chr22:29495028-29507671	antisense	0.282513	6.26126	4.29412	7.32565e-175	1.35041e-173	0	0.0335275	Inf	0.0423
ENSG00000224884	AC034187.2	chr3:8615411-8634810	lincRNA	0.0590944	1.38749	4.2898	7.91516e-59	5.76902e-58	0	0.0127277	Inf	0.0957
ENSG00000237638	AC007386.2	chr2:65128973-65159581	lincRNA	0.195052	4.28077	4.2882	1.79901e-234	5.00231e-233	0.0391651	0.140359	1.84148	0.723
ENSG00000255372	CTD-3064C13.1	chr11:22282754-22283802	antisense	0.29797	6.52414	4.28445	4.24169e-154	6.65967e-153	0	0.0900042	Inf	0.111
ENSG00000267065	CTD-2246P4.1	chr17:74795125-74803184	lincRNA	0.296935	6.46176	4.28316	4.04625e-152	6.27489e-151	0.0561063	0.143758	1.35741	0.271
ENSG00000264954	RP11-214C8.2	chr17:62073430-62077259	lincRNA	0.158731	3.47844	4.27293	1.39983e-259	4.43121e-258	0.0702897	0.150304	1.0965	0.578
ENSG00000255438	CTD-2653D5.1	chr20:46306644-46315041	antisense	0.252949	5.21955	4.25741	1.92424e-85	1.80452e-84	0.122686	0.212423	0.791968	0.165
ENSG00000237301	RP4-680D5.2	chr1:15912630-15930121	antisense	0.177269	3.59392	4.25363	8.65792e-181	1.65711e-179	0.0730191	0.319479	2.12937	0.331
ENSG00000253898	RP11-51M18.1	chr8:84315992-84321135	lincRNA	0.810696	9.81065	4.24818	3.24886e-22	1.47292e-21	0.240718	2.29939	3.25584	0.317
ENSG00000233785	RP13-314C10.5	chrX:23791108-23801073	antisense	0.205485	4.3492	4.24586	3.28549e-145	4.79093e-144	0.180834	0.129549	-0.481166	0.0414
ENSG00000261216	RP11-166B2.5	chr16:12002064-12002773	antisense	1.95709	40.1227	4.22997	2.1694e-116	2.62551e-115	0.214751	0.785905	1.87169	0.831
ENSG00000228140	RP3-467K16.4	chr1:15729474-15735929	lincRNA	0.169273	3.49907	4.22158	1.99649e-192	4.15416e-191	0.0802915	0.11748	0.5491	0.834
ENSG00000248634	CTC-573M9.1	chr5:127999670-128078522	sense_intronic	0.505209	10.1604	4.21961	1.04093e-241	3.01128e-240	0.020016	0.118713	2.56825	0.939
ENSG00000260592	CTA-363E6.6	chr16:19488237-19499221	antisense	0.887717	17.8876	4.21787	5.61078e-107	6.31074e-106	1.1324	1.52202	0.426605	0.875
ENSG00000236535	RC3H1-IT1	chr1:173978404-173985344	sense_intronic	0.173488	3.81064	4.21611	5.84614e-132	7.7566e-131	0.0140566	0.248951	4.14654	0.036
ENSG00000235643	RP1-69M21.2	chr1:11669587-11673412	lincRNA	0.104013	2.22095	4.20993	1.17317e-88	1.13077e-87	0.0613213	0.205645	1.74569	0.987
ENSG00000264880	RP11-805F19.1	chr18:15159722-15164466	lincRNA	0.0627065	1.2326	4.20912	1.35816e-45	8.63424e-45	0.011995	0.0478582	1.99634	0.422
ENSG00000258891	RP5-1021I20.5	chr14:74362866-74404817	antisense	0.187728	3.87107	4.19861	8.87113e-201	1.95565e-199	0.0582179	0.153152	1.39543	0.128
ENSG00000203472	RP11-77K12.4	chr16:75509793-75529305	antisense	0.583185	12.2622	4.19849	1.18592e-143	1.70846e-142	0.20529	0.688301	1.74538	0.872
ENSG00000236107	AC010127.3	chr2:166813908-167158294	antisense	0.0993423	1.82839	4.19462	2.31791e-74	1.96224e-73	0.0712306	0.0256052	-1.47606	0.00138
ENSG00000267586	LINC00907	chr18:39739246-40271389	lincRNA	0.0944246	1.9039	4.19085	4.14587e-189	8.37513e-188	0.00773591	0.0259802	1.74777	0.478
ENSG00000228005	AC020743.2	chr7:50181135-50182419	antisense	0.073724	1.56047	4.18906	2.37588e-123	3.00395e-122	0.0070013	0.0207859	1.56991	0.873
ENSG00000238755	RP11-23D24.2	chr3:153102722-153697975	processed_transcript	0.113323	2.30877	4.18778	1.36872e-127	1.7648e-126	0.031003	0.063139	1.02613	0.258
ENSG00000258711	RP11-218E20.3	chr14:51422976-51428720	lincRNA	0.298194	6.31269	4.18659	1.23466e-174	2.27402e-173	0.760017	1.1963	0.654473	0.109
ENSG00000260239	RP11-274H24.1	chr6:4490200-4496003	lincRNA	0.10894	2.29122	4.1826	1.26953e-88	1.222e-87	0.0382354	0.0919057	1.26524	0.222
ENSG00000235927	NEXN-AS1	chr1:78347032-78355224	antisense	0.30843	6.33749	4.18243	2.81337e-133	3.75594e-132	0.212706	0.445028	1.06504	0.932
ENSG00000231605	RP11-277B15.2	chr1:167144598-167165042	antisense	0.0865484	1.72157	4.18039	2.90862e-157	4.6865e-156	0.00457989	0.00160445	-1.51324	0.474
ENSG00000231560	AC091814.3	chr12:10100735-10105935	lincRNA	0.215083	4.40566	4.17475	2.27868e-170	4.0781e-169	1.12065	2.54919	1.1857	0.157
ENSG00000258943	RP11-696D21.2	chr14:63764843-63766265	lincRNA	0.128672	2.61424	4.16694	2.68102e-105	2.96887e-104	0.0122045	0.0182784	0.582719	0.846
ENSG00000234945	AC109828.1	chr2:27558401-27565466	antisense	0.227273	4.44819	4.16576	3.1948e-251	9.72651e-250	0.0490807	0.136372	1.47432	0.828
ENSG00000233379	RP11-318G21.4	chr13:78513296-78519009	lincRNA	0.264066	5.26071	4.15879	4.91834e-150	7.47101e-149	0.0867888	0.324929	1.90454	0.679
ENSG00000236269	ENO1-IT1	chr1:8935846-8938066	sense_intronic	0.513466	10.161	4.15401	7.3572e-240	2.10008e-238	0.480465	0.741042	0.625122	0.388
ENSG00000259635	AC100830.3	chr15:64993446-65011801	antisense	0.210373	4.18491	4.15332	2.26407e-214	5.53e-213	0.0561066	0.134384	1.26012	0.108
ENSG00000269807	AC007292.4	chr19:4347240-4354054	antisense	0.463315	9.33974	4.15064	1.77972e-139	2.48237e-138	0.0637644	0.292897	2.19957	0.519
ENSG00000235749	RP11-634B7.4	chr1:247802917-247910364	antisense	0.109864	2.05882	4.14818	2.64033e-161	4.38233e-160	0.0247978	0.0814059	1.71492	0.265
ENSG00000225839	TRMT2B-AS1	chrX:100298552-100349465	sense_overlapping	0.405431	7.84175	4.14774	9.828e-62	7.33737e-61	0.11045	0.172186	0.640572	0.802
ENSG00000266111	RP11-296K13.4	chr17:27679086-27731118	lincRNA	0.157979	2.9663	4.14628	1.13598e-78	1.0015e-77	0.0231845	0.33042	3.83307	0.0438
ENSG00000253334	RP13-923O23.6	chr8:82704057-82727949	antisense	0.651089	12.5962	4.14215	6.58644e-206	1.51898e-204	0.244994	0.639374	1.38391	0.939
ENSG00000269758	CTD-2245F17.9	chr19:53771122-53774185	lincRNA	1.03228	20.6489	4.14139	5.41987e-240	1.54913e-238	3.79693	7.26586	0.936299	0.0325
ENSG00000236531	RP5-945F2.2	chr7:67556209-67584196	lincRNA	0.0646641	1.32789	4.13988	5.59716e-111	6.51356e-110	0	0.00291044	Inf	0.327
ENSG00000225611	RP11-70C1.1	chr3:42812103-42815127	antisense	0.168795	3.17309	4.13863	1.85131e-68	1.48091e-67	0.220782	0.697109	1.65876	0.572
ENSG00000254653	RP11-702F3.1	chr11:46138128-46138869	lincRNA	0.304148	5.90106	4.12502	4.42834e-209	1.05058e-207	0.00793255	0.122485	3.94868	0.219
ENSG00000232555	AC104088.1	chr2:173162903-173232618	lincRNA	0.172737	3.51772	4.12297	1.70001e-46	1.09075e-45	0.192099	2.27977	3.56896	0.0963
ENSG00000253554	RP11-32K4.1	chr8:64599736-65281115	antisense	0.121661	2.53455	4.12123	6.01434e-77	5.22312e-76	0.311816	2.11536	2.76214	0.000848
ENSG00000189149	CRYM-AS1	chr16:21312169-21329912	lincRNA	0.201128	4.08592	4.11939	8.37719e-174	1.53372e-172	0.146281	0.187763	0.360169	0.857
ENSG00000251381	LINC00958	chr11:12984056-13011095	lincRNA	0.277653	5.4417	4.11478	1.145e-58	8.33409e-58	1.81259	0.520546	-1.79995	0.265
ENSG00000205056	RP11-693J15.5	chr12:92860226-92885867	lincRNA	0.0639997	1.26118	4.11294	4.59624e-220	1.16226e-218	0.00206987	0.0176542	3.0924	0.367
ENSG00000246394	RP11-386I8.6	chr12:133606974-133613808	lincRNA	0.341254	6.66154	4.11252	1.66024e-248	4.96317e-247	0.0500222	0.103759	1.0526	0.711
ENSG00000272027	RP11-529E15.1	chr2:34917356-34928447	lincRNA	0.388494	7.43811	4.11132	2.71021e-222	6.98481e-221	0	0.00643181	Inf	0.327
ENSG00000244675	AC108676.1	chr3:194217045-194222232	sense_overlapping	0.320795	6.23778	4.10982	2.78663e-138	3.84935e-137	0.0501323	0.35698	2.83203	0.00675
ENSG00000214770	RP11-544I20.2	chr14:64796148-64805317	antisense	0.354208	6.84755	4.10909	5.24776e-209	1.24361e-207	0.160197	0.388922	1.27963	0.0858
ENSG00000226240	LINC00381	chr13:74993309-75009296	antisense	0.135768	2.76492	4.10615	1.4978e-112	1.76694e-111	0.0910582	0.797486	3.1306	0.492
ENSG00000249484	AC091969.1	chr5:151998524-152603103	lincRNA	0.122769	2.37165	4.10399	< 0.00001	< 0.00001	0.0351315	0.12494	1.8304	0.623
ENSG00000268592	RP11-244K5.8	chr6:150183732-150240644	antisense	0.245973	4.8373	4.09218	4.24339e-204	9.66181e-203	0.235716	0.688212	1.5458	0.0374
ENSG00000214559	RP11-323J4.1	chr4:99172838-99182781	antisense	0.664638	13.4895	4.09217	1.43369e-79	1.27443e-78	0.66316	0.69433	0.0662639	0.0881
ENSG00000256314	RP11-338E21.3	chr12:65047839-65048799	antisense	0.159558	3.12804	4.08769	4.88558e-198	1.05538e-196	0	0.0437779	Inf	0.00229
ENSG00000262185	RP11-462G12.1	chr16:3993167-4002465	sense_overlapping	0.379094	7.17364	4.08513	3.47631e-205	7.94891e-204	0.324171	0.636489	0.973381	0.151
ENSG00000267287	RP11-567M16.1	chr18:77336459-77349010	processed_transcript	0.116855	2.12367	4.08247	3.81104e-133	5.0847e-132	0.0699933	0.160828	1.20023	0.473
ENSG00000231896	AC019185.4	chr2:209334574-209405138	sense_intronic	0.382774	7.46185	4.0813	3.87564e-231	1.0558e-229	0.0276877	0.078455	1.50262	0.365
ENSG00000242767	ZBTB20-AS4	chr3:114819269-114821908	lincRNA	0.338175	6.1747	4.07377	2.84641e-116	3.44292e-115	0	0.0488205	Inf	0.0136
ENSG00000260792	RP11-982M15.8	chr14:105127456-105131895	lincRNA	0.226501	4.22448	4.07326	1.35597e-74	1.15153e-73	0.0213444	0.252904	3.56666	0.173
ENSG00000203307	RP11-375H19.2	chr1:166050419-166056720	antisense	0.303504	5.79215	4.07135	7.01143e-194	1.46885e-192	0.0159024	0.0705718	2.14985	0.597
ENSG00000230569	AC114763.1	chr2:139228225-139231502	lincRNA	0.0675473	1.34779	4.06984	6.34888e-99	6.66973e-98	0.0346765	0.0664506	0.938324	0.615
ENSG00000231429	RP11-343N15.2	chr1:121154578-121171134	lincRNA	0.324473	6.20999	4.06895	8.6764e-158	1.40008e-156	0.0192234	0.0935638	2.28309	0.545
ENSG00000257900	RP11-454K7.1	chr14:45846470-45858489	lincRNA	0.591473	11.374	4.06596	9.19859e-150	1.39432e-148	2.18095	6.54694	1.58586	0.834
ENSG00000269091	CTD-2126E3.3	chr19:50546452-50554319	antisense	0.442481	8.08953	4.06394	3.25968e-89	3.15318e-88	0.0480467	0.156475	1.70342	0.971
ENSG00000259106	RP11-242P2.2	chr14:80077760-80099654	antisense	0.388411	7.35216	4.03873	8.02586e-260	2.54436e-258	0.0392804	0.364061	3.2123	0.454
ENSG00000204241	RP11-713P17.3	chr11:133902166-133916744	lincRNA	0.27438	4.96644	4.03842	1.81627e-119	2.25397e-118	0.577657	0.948061	0.714767	0.106
ENSG00000263531	RP13-753N3.1	chr17:29190938-29191958	antisense	0.555401	9.92203	4.03806	1.41329e-231	3.86478e-230	0.214167	0.476326	1.15322	0.98
ENSG00000227963	RP5-1074L1.1	chr1:110828996-110881793	antisense	0.159217	2.97618	4.03693	3.00956e-119	3.72623e-118	0.0576115	0.150885	1.38902	0.317
ENSG00000248544	CTB-47B11.3	chr5:156802748-156811958	antisense	0.241958	4.29448	4.03673	8.69332e-130	1.13797e-128	0.0519818	0.0784912	0.594524	0.388
ENSG00000226423	AC093642.4	chr2:242961959-242968327	lincRNA	0.114433	2.1499	4.0315	7.35604e-35	4.03344e-34	0.362228	0.487507	0.428523	0.899
ENSG00000257746	RP11-202G11.2	chr12:93484264-93503259	lincRNA	0.0914779	1.6204	4.02342	4.20471e-207	9.83418e-206	0	0.0103486	Inf	0.222
ENSG00000213279	RP1-29C18.9	chr22:49965911-49969074	sense_intronic	0.104527	1.936	4.0224	9.45243e-119	1.16564e-117	0.0513346	0.117538	1.19513	0.219
ENSG00000230773	AC079807.4	chr2:48168834-48468122	lincRNA	0.0778533	1.41962	4.02073	1.48836e-184	2.91356e-183	0	0.00663696	Inf	0.0435
ENSG00000251632	RP11-714L20.1	chr4:138466884-138524584	lincRNA	0.0580544	1.0712	4.01791	2.70659e-206	6.27567e-205	0	0.00878919	Inf	0.122
ENSG00000258592	RP11-108M12.3	chr14:57532977-57579378	lincRNA	0.250297	4.76203	4.01337	1.37966e-45	8.76314e-45	0.255124	3.40553	3.73861	0.000256
ENSG00000249406	RP11-893F2.5	chr17:48286332-48291820	lincRNA	0.0880301	1.62558	4.00577	1.25274e-93	1.26297e-92	0	0.00999202	Inf	0.144
ENSG00000254602	AP000662.4	chr11:57405496-57420263	sense_overlapping	0.176025	3.07773	4.00072	3.97823e-127	5.10801e-126	0.089924	0.313683	1.80253	0.739
ENSG00000248268	CTC-499J9.1	chr5:110613214-110638265	antisense	0.512951	9.51918	3.99549	2.6039e-59	1.90758e-58	1.27019	9.98147	2.97421	1.54e-05
ENSG00000231616	RP11-575L7.4	chr9:86446500-86483335	antisense	0.0978618	1.68871	3.99238	5.37207e-101	5.74465e-100	0.0308694	0.0720061	1.22194	0.118
ENSG00000255599	AP000997.1	chr11:115498782-115500461	lincRNA	0.211446	3.4186	3.98972	1.15134e-188	2.32366e-187	0.0436692	0.0903906	1.04956	0.794
ENSG00000267327	CTD-2008L17.1	chr18:53560268-53690753	lincRNA	0.184191	3.43349	3.98813	8.79272e-38	5.0411e-37	0.0677271	1.11227	4.03763	0.0657
ENSG00000257759	RP11-486O13.4	chr14:70892528-71014181	lincRNA	0.340812	6.47641	3.98714	6.17089e-84	5.71712e-83	0.885344	6.57465	2.8926	4.95e-05
ENSG00000228013	RP11-350G8.5	chr1:154374803-154379040	antisense	0.24717	4.44138	3.97817	5.0441e-144	7.28615e-143	0.0558918	0.161348	1.52947	0.201
ENSG00000203441	LINC00449	chr13:100151980-100153306	antisense	0.603744	10.8638	3.97639	6.32036e-182	1.21948e-180	0.747672	0.941475	0.332518	0.661
ENSG00000255090	RP11-820L6.1	chr11:122026129-122293579	processed_transcript	0.077607	1.29506	3.96566	8.6287e-68	6.864e-67	0.327736	0.0481876	-2.7658	0.00144
ENSG00000229491	RP11-342D14.1	chrX:45042495-45193162	antisense	0.0564013	0.994841	3.96381	8.86568e-118	1.08953e-116	0	0.0258553	Inf	0.0305
ENSG00000255008	AP000442.4	chr11:59328618-59333547	lincRNA	0.170433	3.01247	3.95672	2.39236e-125	3.04449e-124	0.0399576	0.0167247	-1.25649	0.367
ENSG00000237281	AC021016.8	chr2:219190963-219222689	antisense	0.143516	2.58313	3.95393	5.28082e-54	3.68287e-53	0.0179409	0.140107	2.9652	0.0963
ENSG00000232063	RP11-307E17.8	chr9:97094757-97123230	lincRNA	0.670948	11.1632	3.95385	1.05407e-103	1.15123e-102	1.1349	1.62681	0.519487	0.557
ENSG00000251003	RP11-152P17.2	chr8:106792473-107072752	processed_transcript	0.174792	3.039	3.94699	5.6604e-62	4.24215e-61	0.28653	0.565618	0.981143	0.0175
ENSG00000259756	RP11-625H11.2	chr15:62975114-62982647	antisense	0.135964	2.45033	3.94561	1.25064e-71	1.03231e-70	0.128071	0.179792	0.489383	0.935
ENSG00000269967	RP11-84A19.4	chr1:32317513-32387442	lincRNA	1.21359	21.3145	3.94312	2.8907e-111	3.37128e-110	2.78711	5.19638	0.898738	0.104
ENSG00000249896	RP11-586D19.1	chr4:6202459-6240044	lincRNA	0.109645	2.04615	3.94273	7.86967e-41	4.69993e-40	0.023959	0.121458	2.34182	0.747
ENSG00000267054	CTD-2540B15.10	chr19:33668961-33669557	sense_intronic	0.227697	4.07115	3.94082	2.111e-118	2.60021e-117	0.01432	0.100108	2.80546	0.192
ENSG00000223935	AC008074.3	chr2:64622353-64680932	antisense	0.383919	6.15029	3.9394	2.91987e-182	5.64894e-181	0.0501163	0.17592	1.81157	0.466
ENSG00000177699	RP11-16K12.1	chr15:79271230-79278268	antisense	0.123816	2.12414	3.93489	1.16098e-191	2.40175e-190	0.0102598	0.0313351	1.61078	0.347
ENSG00000257298	RP3-405J10.3	chr12:50579362-50585146	sense_intronic	0.267506	4.40249	3.93099	1.72744e-175	3.20082e-174	0.0819241	0.18745	1.19415	0.262
ENSG00000255021	RP11-536I6.2	chr3:14313872-14345345	lincRNA	0.197208	3.35887	3.92615	3.73524e-35	2.05754e-34	2.84602	0.187954	-3.9205	7.14e-05
ENSG00000254518	RP11-347H15.4	chr11:50257749-50313168	lincRNA	0.065774	1.07581	3.92351	3.14968e-17	1.30567e-16	0	0.0255079	Inf	0.0782
ENSG00000249790	RP11-20D14.6	chr12:8940852-8948420	lincRNA	0.57486	10.0076	3.92338	2.90973e-104	3.19579e-103	0.756716	3.31185	2.12981	0.000649
ENSG00000254431	RP11-550A5.2	chr8:126360437-126363658	antisense	0.250401	4.34141	3.92081	2.10257e-72	1.74894e-71	0.0525436	0.129943	1.30629	0.378
ENSG00000265980	CTD-2515C13.2	chr18:26858473-26941928	lincRNA	0.0696668	1.25852	3.9167	3.86963e-125	4.92153e-124	0	0	NA	NA
ENSG00000254034	RP11-662B19.2	chr8:28655658-28656986	antisense	0.292814	4.26716	3.91499	2.21874e-135	3.00881e-134	0.0832562	0.165987	0.995443	0.844
ENSG00000253116	RP11-648L3.2	chr8:59004000-59018853	lincRNA	0.290513	4.82947	3.9117	6.0523e-133	8.05499e-132	0.0240682	0.150519	2.64475	0.995
ENSG00000253490	AC145110.1	chr8:29605824-29656008	lincRNA	0.12924	2.20133	3.89249	3.14284e-102	3.39288e-101	0.099928	0.185109	0.889411	0.591
ENSG00000233183	RP3-468B3.2	chr6:33857866-33896060	lincRNA	0.13087	2.21528	3.89067	5.34395e-69	4.29234e-68	0.0274854	0.141137	2.36036	6.13e-06
ENSG00000260558	RP11-63M22.1	chr16:66772165-66773229	lincRNA	0.147097	2.48984	3.88936	2.16692e-60	1.60109e-59	0	0.0954791	Inf	0.000881
ENSG00000266340	RP11-848P1.4	chr17:29305627-29307268	antisense	4.29069	72.201	3.88324	2.34223e-208	5.52622e-207	27.8258	49.186	0.821823	0.0464
ENSG00000254006	RP11-1D12.2	chr8:65713792-65730130	lincRNA	0.153277	2.55683	3.88018	2.69495e-59	1.97293e-58	0	0.0146316	Inf	0.0869
ENSG00000259713	RP11-429B14.1	chr15:90061753-90135187	sense_overlapping	0.212869	3.61074	3.86983	1.46661e-141	2.08211e-140	0.0574675	0.122414	1.09095	0.976
ENSG00000246145	RP11-346I3.4	chr8:67331821-67341212	lincRNA	0.0823191	1.37768	3.86898	1.20324e-107	1.36189e-106	0.024213	0.0751554	1.6341	0.415
ENSG00000261838	RP11-303E16.6	chr16:81103458-81110203	antisense	0.339834	4.49249	3.86745	1.27681e-100	1.35861e-99	0.385649	0.133639	-1.52895	0.781
ENSG00000272473	AC006273.4	chr19:781001-789792	lincRNA	0.599481	9.772	3.86225	8.99594e-164	1.52371e-162	0.341691	0.468761	0.456159	0.513
ENSG00000249593	CTB-46B19.2	chr5:138348335-138386892	antisense	0.170716	2.83599	3.85332	2.14134e-82	1.95025e-81	0.0206176	0.120686	2.54931	0.439
ENSG00000267234	CTB-184G21.3	chr19:19512787-19513412	antisense	0.238277	3.79011	3.83767	2.18745e-156	3.49829e-155	0	0.0777973	Inf	0.0537
ENSG00000258946	RP11-58E21.4	chr14:50394288-50428678	lincRNA	0.0863185	1.40167	3.83535	3.00149e-81	2.70386e-80	0	0.0646619	Inf	0.0195
ENSG00000257817	RP4-601P9.2	chr12:115151615-115205762	lincRNA	0.214768	3.48502	3.82827	3.65211e-55	2.57456e-54	0.00764601	0.270343	5.14394	0.421
ENSG00000237517	DGCR5	chr22:18957951-19018890	antisense	0.166158	2.73213	3.82822	2.13318e-67	1.68692e-66	0.244959	0.420683	0.780191	0.218
ENSG00000225087	RP4-660H19.1	chr1:73214603-73364823	lincRNA	0.263419	3.60439	3.8259	5.88223e-30	3.00958e-29	0.244181	2.60515	3.41534	0.302
ENSG00000266933	AC005775.2	chr19:490045-507813	antisense	0.527334	8.68664	3.82356	8.88507e-108	1.00726e-106	0.242664	0.394805	0.702184	0.338
ENSG00000226842	RP11-166N17.3	chr10:32570613-32571757	antisense	0.0741042	1.23387	3.82039	2.51761e-122	3.16454e-121	0.019091	0.0631036	1.72483	0.339
ENSG00000224141	AL109763.2	chr21:19933582-20132321	lincRNA	0.533777	8.43596	3.81898	9.75842e-103	1.0588e-101	0.518266	0.492138	-0.0746322	0.0724
ENSG00000225292	RP11-57H14.3	chr10:114648491-114704954	sense_intronic	0.183525	2.94911	3.81576	1.97907e-88	1.90242e-87	0.0309422	0.171821	2.47326	0.589
ENSG00000267432	RP11-559N14.5	chr17:76480955-76495428	antisense	0.10529	1.68892	3.81195	3.56342e-129	4.64195e-128	0.0619103	0.122584	0.985512	0.621
ENSG00000253214	RP11-1149M10.2	chr8:82066513-82076834	lincRNA	0.208068	3.25313	3.79851	1.51699e-151	2.33736e-150	0.05104	0.0861298	0.754886	0.56
ENSG00000267666	AC004156.3	chr19:663481-668063	lincRNA	0.321067	5.02368	3.79022	1.3573e-133	1.8143e-132	0.112028	0.286867	1.35652	0.0795
ENSG00000227908	CTD-2031P19.3	chr5:55290994-55299477	antisense	0.441936	6.81426	3.78913	1.69713e-124	2.15211e-123	0.144032	0.344781	1.25929	0.101
ENSG00000231749	ABCA9-AS1	chr17:67000854-67014464	antisense	0.132265	2.15332	3.78591	3.0514e-65	2.36775e-64	0.00931817	0.235679	4.66063	0.0605
ENSG00000265356	RP11-17M24.1	chr17:32258150-32263225	sense_intronic	0.092613	1.20358	3.78337	2.57793e-50	1.72617e-49	0	0.0386522	Inf	0.103
ENSG00000267737	AC061992.2	chr17:76311809-76343879	lincRNA	0.375821	5.93705	3.7827	2.00886e-101	2.15462e-100	0.0207559	0.162304	2.96711	0.375
ENSG00000267205	AC005954.4	chr19:3753837-3756515	antisense	0.408972	6.43117	3.77651	9.33697e-142	1.32643e-140	0.0209844	0.0484065	1.20588	0.997
ENSG00000259240	RP11-108K3.1	chr15:51329684-51586109	lincRNA	0.625542	9.89978	3.77579	3.26337e-69	2.62609e-68	0.455582	3.94059	3.11263	0.202
ENSG00000253784	RP11-1145L24.1	chr8:73787093-73793975	lincRNA	0.197204	3.20898	3.76271	1.68293e-48	1.10283e-47	0.103547	2.00794	4.27736	0.0625
ENSG00000225194	LINC00092	chr9:98782013-98790247	lincRNA	0.13937	2.16356	3.75808	1.10086e-143	1.58698e-142	0.00481203	0.0393899	3.03311	0.523
ENSG00000232006	AC005537.2	chr7:42993733-43099149	processed_transcript	0.120939	1.93148	3.75494	9.33496e-47	6.00555e-46	0.105183	0.688716	2.71101	0.207
ENSG00000267011	CTB-50L17.16	chr19:4457958-4471490	lincRNA	0.44556	6.88185	3.74811	1.27596e-129	1.66821e-128	0.153986	0.259932	0.755334	0.776
ENSG00000235277	AF127577.8	chr21:16290854-16319417	antisense	0.34221	6.07982	3.74779	4.50262e-17	1.85792e-16	0.0068758	0.85702	6.96166	0.0208
ENSG00000232729	AC083884.8	chr7:74103270-74143339	processed_transcript	0.25052	3.46908	3.74662	2.68996e-95	2.74931e-94	0.0792203	0.189857	1.26097	0.165
ENSG00000253171	CTB-118P15.2	chr8:88986392-89031341	antisense	0.194748	3.01073	3.73808	7.18425e-274	2.46675e-272	0.00486658	0.0117884	1.27639	0.609
ENSG00000247311	CTC-441N14.2	chr5:121464456-121490551	antisense	0.17581	2.74455	3.73583	1.75716e-56	1.2556e-55	0.077263	0.102909	0.41352	0.684
ENSG00000227964	RP5-1112F19.2	chr20:50448335-50479452	lincRNA	0.256023	3.91129	3.73582	2.46411e-66	1.92665e-65	0.031664	0.0649117	1.03563	0.914
ENSG00000132204	LINC00470	chr18:1254383-1408345	lincRNA	0.174858	2.40284	3.73462	1.944e-41	1.16879e-40	0.259663	0.0775793	-1.7429	0.865
ENSG00000215841	RP11-800A3.2	chr11:72926042-72926958	antisense	2.20866	33.3755	3.73358	1.61886e-79	1.43784e-78	1.24523	1.62837	0.38701	0.609
ENSG00000228022	HCG20	chr6:30734601-30760027	lincRNA	0.451105	6.76235	3.73256	3.22514e-60	2.37645e-59	0.0825355	0.238195	1.52906	0.309
ENSG00000259986	RP11-382A20.4	chr15:83847933-84108197	antisense	0.184847	2.70214	3.72114	1.32501e-106	1.48641e-105	0.0203571	0.0651405	1.67802	0.439
ENSG00000173867	RP11-97O12.7	chr15:89002947-89055760	processed_transcript	0.517898	7.1413	3.71522	5.18698e-123	6.55047e-122	0.16733	0.255819	0.612433	0.308
ENSG00000224691	GS1-174L6.4	chr1:186145945-186146434	antisense	0.954142	13.9453	3.71254	9.31161e-63	7.05975e-62	0.175142	0.375528	1.10039	0.25
ENSG00000264569	RP13-650J16.1	chr17:79995780-79997256	antisense	0.711419	10.7483	3.71207	4.03401e-100	4.2776e-99	1.28762	1.48805	0.208712	0.808
ENSG00000267383	CTC-260E6.6	chr19:20236185-20432114	antisense	1.17368	17.7393	3.70682	1.40594e-107	1.59049e-106	2.86693	7.27482	1.3434	0.000468
ENSG00000263787	RP11-456D7.1	chr17:46263299-46281891	antisense	0.696451	9.92949	3.70508	2.56735e-84	2.38886e-83	0	0.0504784	Inf	0.0463
ENSG00000267638	RP11-546M21.6	chr17:42193279-42197963	antisense	0.097324	1.33884	3.70181	2.67867e-89	2.59465e-88	0.00877068	0.112431	3.68021	0.172
ENSG00000261028	AC012322.1	chr16:64276511-64377813	lincRNA	0.104945	1.51041	3.68641	2.6024e-77	2.26645e-76	0.0836419	0.281547	1.75108	0.649
ENSG00000226913	BSN-AS2	chr3:49586738-49591799	lincRNA	0.139653	2.03951	3.68565	5.23229e-65	4.05272e-64	0.0208564	0.0796308	1.93283	0.183
ENSG00000228692	RP5-826L7.1	chr6:164007614-164009197	lincRNA	0.242342	3.48277	3.68404	4.78851e-131	6.32212e-130	0	0.026851	Inf	0.046
ENSG00000223923	AC010136.2	chr2:218843429-218858457	antisense	1.04713	14.6602	3.68301	3.27588e-152	5.08388e-151	0.276061	0.698977	1.34026	0.448
ENSG00000245812	RP11-175K6.1	chr5:158527490-158544486	lincRNA	0.691633	9.34982	3.67699	1.03163e-136	1.40696e-135	0.419261	0.460162	0.134294	0.351
ENSG00000246016	RP11-1C1.7	chr5:10479482-10482421	antisense	0.701164	9.84327	3.67042	1.3393e-130	1.76391e-129	0.120148	0.32786	1.44826	0.417
ENSG00000255850	TMEM5-AS1	chr12:64202624-64215936	antisense	0.115199	1.7082	3.67039	9.39941e-171	1.68922e-169	0.0111853	0.0193543	0.791045	0.73
ENSG00000248588	CTC-458G6.4	chr5:92161961-92179711	lincRNA	0.0926085	1.38361	3.66961	6.53316e-72	5.40299e-71	0.0145618	0.0483777	1.73215	0.851
ENSG00000250122	CTD-2013M15.1	chr5:45890317-45896072	lincRNA	0.872198	12.5634	3.66651	5.66917e-82	5.14149e-81	2.99765	4.24116	0.500627	0.916
ENSG00000259744	RP11-138H8.6	chr15:71141221-71142109	sense_intronic	0.313744	4.44434	3.66078	1.63518e-86	1.55104e-85	0.186656	0.0931326	-1.00302	0.00117
ENSG00000259532	RP11-138H8.2	chr15:71041270-71046516	lincRNA	0.255857	3.52673	3.65884	3.74083e-61	2.77739e-60	0	0.00792928	Inf	0.0527
ENSG00000233452	STXBP5-AS1	chr6:147162103-147525750	antisense	0.178748	2.50779	3.65335	8.07049e-180	1.53511e-178	0.170372	0.216198	0.343665	0.995
ENSG00000214353	VAC14-AS1	chr16:70788962-70807154	antisense	0.0731119	1.01317	3.65096	7.0387e-145	1.02431e-143	0.113997	0.145721	0.354204	0.742
ENSG00000215869	RP11-364B6.1	chr1:104615644-104619709	lincRNA	0.0997032	1.39722	3.64956	3.26578e-47	2.10922e-46	0.00911898	0.0437689	2.26296	0.447
ENSG00000255237	RP13-317D12.3	chr11:462929-463899	antisense	1.73747	24.0728	3.64821	8.3272e-160	1.36317e-158	0.715424	1.03993	0.539623	0.586
ENSG00000224825	RP11-171A24.3	chr9:77088291-77114043	antisense	0.166325	2.36385	3.64793	3.24695e-200	7.12142e-199	0.00821103	0.0707147	3.10637	0.851
ENSG00000232077	LINC01031	chr1:193273874-193335083	lincRNA	0.257238	3.75633	3.64189	8.14222e-74	6.84431e-73	0.00404194	0.0374735	3.21275	0.364
ENSG00000258323	RP1-267L14.3	chr12:112501712-112503559	antisense	0.211865	2.90019	3.64153	5.73106e-126	7.32363e-125	0.084373	0.124875	0.565634	0.743
ENSG00000260088	RP11-92G12.3	chr1:200638634-200663378	lincRNA	1.73694	22.7956	3.63878	5.22595e-38	3.01063e-37	0.677667	1.16532	0.782083	0.847
ENSG00000257735	RP11-370I10.6	chr12:48744727-48836194	antisense	0.11955	1.67957	3.63693	8.99328e-102	9.65542e-101	0.0197447	0.0331108	0.745834	0.785
ENSG00000236740	RP11-411K7.1	chr6:53794738-53862465	lincRNA	0.106545	1.48102	3.62962	8.56455e-55	6.01589e-54	0.00763551	0.0453031	2.56881	0.48
ENSG00000259519	RP11-519G16.2	chr15:45462541-45492156	antisense	1.72486	23.0257	3.62395	3.45328e-232	9.46746e-231	0.245553	0.607441	1.30671	0.874
ENSG00000151303	AGAP11	chr10:88752162-88769960	processed_transcript	0.176053	2.35731	3.62369	3.73202e-148	5.55512e-147	0.0960849	0.19319	1.00764	0.253
ENSG00000226155	AC124944.3	chr3:195638919-195640857	antisense	0.824032	11.6353	3.62096	8.78284e-113	1.03896e-111	0.158365	0.498864	1.65539	0.687
ENSG00000254162	RP11-48B3.3	chr8:81447240-81451370	lincRNA	0.646588	8.93796	3.61479	3.25292e-83	2.99307e-82	0.195825	0.411101	1.06993	0.176
ENSG00000254258	RP11-398H6.1	chr8:140472304-140475259	lincRNA	3.57997	49.0277	3.61347	4.15677e-250	1.25662e-248	12.1322	12.3077	0.0207164	0.916
ENSG00000231898	AC012594.1	chr2:171190437-171207628	antisense	0.133862	1.86286	3.60873	1.57579e-45	1.0003e-44	0.0494389	0.110636	1.1621	0.902
ENSG00000262038	RP11-177N22.3	chr16:47563100-47563827	sense_intronic	0.175977	2.41498	3.59989	2.04576e-81	1.84832e-80	0	0.0409686	Inf	0.00275
ENSG00000241520	AC098820.4	chr2:217347754-217351919	antisense	0.490404	6.50944	3.59131	1.48079e-80	1.32783e-79	0.110918	0.290731	1.39019	0.656
ENSG00000231329	RP1-225E12.2	chr6:139465340-139560442	antisense	0.0812983	1.07712	3.58746	2.88492e-155	4.58304e-154	0.00463427	0.0287325	2.63227	0.182
ENSG00000204758	CTC-308K20.1	chr5:172381785-172386395	antisense	0.49641	6.89565	3.58389	7.06037e-131	9.31016e-130	0.731652	0.752984	0.0414617	0.475
ENSG00000258938	RP11-317N8.5	chr14:36288429-36295971	antisense	0.724288	10.059	3.58201	3.42933e-137	4.7039e-136	2.0832	4.37166	1.06938	0.00152
ENSG00000263466	RP1-56K13.2	chr17:37059956-37060853	antisense	0.888442	11.7726	3.57647	3.99091e-117	4.86009e-116	0.0713129	1.11117	3.96177	0.734
ENSG00000236053	LINC01067	chr13:109962482-109964121	lincRNA	0.605275	8.17606	3.55998	1.15513e-90	1.13371e-89	0.322646	0.660238	1.03303	0.334
ENSG00000245667	RP5-940J5.8	chr12:6652669-6654097	antisense	1.03613	12.8859	3.55851	4.64204e-111	5.40499e-110	0.100423	0.247142	1.29926	0.359
ENSG00000223704	RP1-90L6.2	chr22:27254596-27261749	lincRNA	0.168211	2.18279	3.55361	3.9913e-75	3.40162e-74	0.0162135	0.10753	2.72947	0.221
ENSG00000241985	WWTR1-IT1	chr3:149366783-149367971	sense_intronic	0.359495	4.79582	3.55043	2.99559e-110	3.46727e-109	0	0.170464	Inf	0.0166
ENSG00000230709	AC104024.1	chr17:16878447-16884667	lincRNA	0.12279	1.61238	3.5485	1.15937e-180	2.21704e-179	0.00892159	0.00857215	-0.0576438	0.468
ENSG00000259672	RP11-69G7.1	chr15:63383480-63402781	lincRNA	0.264856	3.63959	3.54517	4.86266e-117	5.91835e-116	0.178161	0.534946	1.58621	0.623
ENSG00000226688	ENTPD1-AS1	chr10:97512962-97849995	antisense	0.168097	2.24765	3.54394	4.86131e-276	1.6935e-274	0.0976437	0.182111	0.899217	0.0143
ENSG00000258760	CTD-2509G16.5	chr14:65703197-65785508	lincRNA	0.16578	2.19918	3.54247	7.97594e-122	9.99037e-121	0.0304469	0.0565803	0.894005	0.269
ENSG00000269994	RP11-276H19.2	chr9:89623365-89657041	lincRNA	0.163367	2.06807	3.53729	7.15502e-36	3.9811e-35	0.17825	1.39176	2.96493	0.00214
ENSG00000226782	RP11-706D8.3	chr3:177055415-177066954	lincRNA	0.503673	6.78089	3.53401	4.50774e-191	9.26284e-190	0	0.0166379	Inf	0.177
ENSG00000223502	RP11-96B5.3	chr10:52822338-52828313	antisense	0.470226	6.31204	3.53019	1.2426e-48	8.15522e-48	0.0115758	0.253545	4.45306	0.159
ENSG00000236209	AC104135.2	chr2:75146681-75151973	lincRNA	0.578238	7.72708	3.52846	3.6805e-40	2.17451e-39	0.184367	0.472117	1.35656	0.559
ENSG00000271046	RP11-138I18.2	chr10:11715226-11722513	lincRNA	0.559202	7.52946	3.52669	2.11278e-116	2.55842e-115	0.203562	0.487226	1.25912	0.236
ENSG00000272702	RP11-44N22.3	chr2:73340145-73343035	processed_transcript	0.142363	1.76723	3.5248	1.80964e-103	1.96944e-102	0.0760633	0.0713361	-0.0925689	0.215
ENSG00000267231	AC005786.5	chr19:3558012-3558484	lincRNA	0.436197	5.6555	3.52405	2.37678e-143	3.41487e-142	0	0.147532	Inf	0.0149
ENSG00000227214	HCG15	chr6:28953517-28959134	antisense	0.963899	12.3589	3.51683	3.43555e-104	3.76754e-103	0.851327	1.25894	0.564422	0.362
ENSG00000258609	LINC-ROR	chr18:54721802-54739350	lincRNA	0.0846849	1.10634	3.5167	6.12867e-74	5.15778e-73	0.61762	0.047385	-3.70422	0.216
ENSG00000236754	AC004019.13	chr22:18062922-18071958	antisense	0.173505	2.17688	3.51652	1.37e-131	1.81658e-130	0.0422158	0.134477	1.6715	0.976
ENSG00000241882	RP11-637O11.2	chr3:168006340-168009016	lincRNA	0.15615	2.05227	3.50976	6.23045e-166	1.07911e-164	0	0.00202396	Inf	0.327
ENSG00000259134	LINC00924	chr15:95869427-96051089	lincRNA	0.368153	4.52275	3.50782	3.31175e-99	3.49449e-98	0.0701276	0.163632	1.2224	0.0982
ENSG00000187621	TCL6	chr14:96116834-96146170	processed_transcript	0.106016	1.39882	3.50712	5.52855e-46	3.52927e-45	0.0635217	0.91714	3.85182	0.0018
ENSG00000237595	RP11-112L6.3	chr20:48779906-48782702	lincRNA	0.189866	2.55433	3.50611	2.82146e-120	3.50951e-119	0.115367	0.155955	0.434901	0.718
ENSG00000261848	CTD-2309O5.3	chr17:3038262-3080325	lincRNA	0.122352	1.59955	3.49481	8.61783e-92	8.55573e-91	0.0135676	0.090285	2.73432	0.431
ENSG00000236404	RP11-125B21.2	chr9:2421938-2641395	antisense	0.116483	1.42918	3.49188	5.24068e-89	5.06489e-88	0.0291828	0.115292	1.9821	0.406
ENSG00000234350	AC007405.4	chr2:171556854-171627276	lincRNA	0.331692	4.25584	3.49142	1.24236e-117	1.52503e-116	0.460372	0.129175	-1.83348	0.841
ENSG00000254337	RP11-865I6.2	chr8:69760976-69764998	lincRNA	3.04928	38.4367	3.48904	2.50809e-48	1.64006e-47	0.797919	3.80004	2.2517	0.025
ENSG00000228203	RNF144A-AS1	chr2:7052406-7058840	processed_transcript	0.498667	6.23967	3.48685	7.6408e-74	6.42532e-73	0.241809	0.30286	0.324783	0.536
ENSG00000254287	RP11-44K6.4	chr8:39775594-39778409	antisense	0.234791	2.91852	3.47922	2.15221e-57	1.54922e-56	0	0.005316	Inf	0.182
ENSG00000253706	RP11-758M4.4	chr8:75711018-75779174	antisense	0.107223	1.37334	3.47909	9.90543e-43	6.08307e-42	0.0635504	0.44219	2.7987	0.137
ENSG00000268549	RP11-295P9.8	chr10:13724520-13726874	antisense	0.480025	5.95522	3.47738	2.18026e-87	2.08001e-86	0.204546	0.521917	1.3514	0.109
ENSG00000232756	RP5-1185I7.1	chr7:77619700-77624488	antisense	0.19216	2.48094	3.47686	2.17517e-49	1.44211e-48	0.0433729	0.410567	3.24275	0.432
ENSG00000259771	RP11-429D19.1	chr15:59558918-59563361	sense_intronic	0.320004	4.00579	3.47527	3.26187e-84	3.0295e-83	0.0649375	0.109304	0.751225	0.909
ENSG00000236069	RP5-1011O1.3	chr1:192498708-192507232	lincRNA	1.36382	18.3339	3.46683	8.82216e-13	3.34598e-12	0.0419741	0.540912	3.68783	0.236
ENSG00000231760	RP11-350J20.5	chr6:150117710-150119308	antisense	0.883471	11.0517	3.46446	1.83415e-138	2.53689e-137	0.505681	0.826161	0.708197	0.662
ENSG00000254675	RP11-7I15.4	chr11:77733978-77734767	antisense	0.186786	2.41829	3.45882	6.55211e-16	2.63926e-15	0.0113671	0.014567	0.357842	0.485
ENSG00000248771	RP11-294O2.2	chr4:165675215-165724947	lincRNA	0.399374	4.75987	3.45694	3.20336e-32	1.69172e-31	0.0311269	0.338099	3.44121	0.228
ENSG00000264546	RP11-464D20.6	chr17:60627086-60629482	sense_intronic	0.329347	3.97923	3.44992	4.69176e-129	6.09702e-128	0.0311554	0.109697	1.81597	0.637
ENSG00000251026	RP11-138J23.1	chr5:103415611-103441104	lincRNA	0.410777	5.34178	3.4419	6.69379e-17	2.75203e-16	0.11019	2.3359	4.40591	0.109
ENSG00000257642	RP11-474B16.1	chr12:105698644-105720795	antisense	0.138576	1.68016	3.44009	3.03233e-64	2.32941e-63	0.148155	0.128843	-0.201501	0.558
ENSG00000203588	IGBP1-AS1	chrX:69383691-69385056	antisense	1.70073	20.5104	3.43872	4.07209e-92	4.05023e-91	0.0781101	0.762322	3.28682	0.234
ENSG00000234006	DDX39B-AS1	chr6:31510080-31510915	antisense	0.439598	5.48879	3.42989	8.70954e-56	6.17627e-55	0.175285	0.162736	-0.107167	0.85
ENSG00000265115	RP11-31I22.2	chr17:31954045-31962076	antisense	0.106357	1.41544	3.42741	1.39721e-18	5.94334e-18	0	0.0382885	Inf	0.11
ENSG00000257452	RP1-71H24.1	chr12:113345432-113455556	antisense	0.472969	5.77083	3.42735	5.66359e-167	9.87293e-166	0.0808868	0.0959424	0.246264	0.508
ENSG00000236532	AL035610.2	chr21:29488412-29600986	lincRNA	0.372322	4.34966	3.42009	2.77582e-19	1.19303e-18	0.230454	0.452706	0.974094	0.256
ENSG00000248538	RP11-10A14.5	chr8:9045821-9060629	lincRNA	0.166119	1.91182	3.41629	2.31976e-35	1.2821e-34	0.222856	0.586752	1.39664	0.00174
ENSG00000231510	RP11-542C10.1	chr1:5146518-5150959	lincRNA	0.314784	3.88352	3.40858	1.08434e-172	1.96682e-171	0	0.0174071	Inf	0.125
ENSG00000226419	RP11-31F15.1	chr1:113499036-113542118	antisense	0.275335	3.10666	3.39971	2.29337e-113	2.72341e-112	0.517436	0.212634	-1.28301	0.00203
ENSG00000230319	AL022476.2	chr22:43434590-43448372	antisense	0.194878	2.3426	3.39812	1.85403e-117	2.27198e-116	0.0605961	0.109293	0.850898	0.985
ENSG00000254362	RP11-14I17.3	chr8:26298006-26300111	sense_intronic	0.122069	1.3715	3.38872	2.19794e-70	1.79016e-69	0.0166303	0.0267127	0.683707	0.764
ENSG00000255146	RP11-659P15.1	chr11:57811581-57827610	lincRNA	0.120183	1.43336	3.38612	5.13982e-249	1.5408e-247	0.00253926	0.00563864	1.15094	0.996
ENSG00000272211	RP11-347P5.1	chr2:197015986-197019605	antisense	0.431617	4.86843	3.38477	7.4243e-110	8.55187e-109	0.0215786	0.144817	2.74656	0.522
ENSG00000186842	LINC00846	chr21:33944547-33957845	lincRNA	0.262051	3.12384	3.37888	2.8292e-82	2.57237e-81	0	0.239916	Inf	0.000497
ENSG00000229276	REV3L-IT1	chr6:111681843-111682810	sense_intronic	0.201816	2.42293	3.37506	1.94037e-71	1.59611e-70	0	0.0298453	Inf	0.0142
ENSG00000260626	RP11-23E10.3	chr16:33336282-33337443	lincRNA	0.50234	5.42046	3.375	5.10663e-79	4.52067e-78	0.232485	0.284425	0.290907	0.721
ENSG00000237370	AC010907.2	chr2:3650986-3651832	antisense	0.164924	1.96517	3.36689	7.03957e-162	1.17567e-160	0.013344	0.0612571	2.19869	0.828
ENSG00000258551	RP11-661P17.1	chr15:91951937-92148441	lincRNA	0.337403	3.86335	3.3581	7.16368e-29	3.60769e-28	0.0384933	0.138132	1.84337	0.648
ENSG00000235527	RP5-1073O3.7	chr1:114466621-114472147	antisense	0.261335	2.9535	3.35728	5.05504e-156	8.0663e-155	0.0724287	0.179591	1.31008	0.529
ENSG00000245156	RP11-867G23.3	chr11:66037302-66045996	lincRNA	0.946637	10.9371	3.35592	4.11679e-131	5.44531e-130	0.647995	1.25531	0.953991	0.128
ENSG00000224592	RP5-884C9.2	chr1:38512985-38584697	lincRNA	0.165234	1.89992	3.35386	8.86226e-38	5.07961e-37	2.10821	0.112752	-4.22479	0.443
ENSG00000239774	RP11-496B10.3	chr3:180244942-180319723	lincRNA	0.247244	2.97584	3.35293	1.43452e-43	8.90627e-43	0.0414471	0.089392	1.10888	0.457
ENSG00000255409	RSF1-IT1	chr11:77449724-77450613	sense_intronic	0.181955	2.13067	3.35292	5.27925e-38	3.03971e-37	0.00498208	0.153059	4.9412	0.0735
ENSG00000257135	RP11-320M2.1	chr2:10588819-10591453	lincRNA	0.176204	2.06415	3.3524	2.33337e-140	3.27159e-139	0.083543	0.0837528	0.00361911	0.976
ENSG00000232079	AL035610.1	chr21:29420732-29509930	processed_transcript	0.147084	1.67842	3.34959	3.16133e-30	1.62481e-29	0.00234617	0.0271604	3.53313	0.51
ENSG00000244203	FOXP1-AS1	chr3:71338908-71355005	antisense	0.220255	2.4699	3.34861	1.74231e-87	1.66293e-86	0.00685599	0.132444	4.27187	0.0355
ENSG00000255921	RP11-662I13.2	chr12:25102096-25113092	antisense	0.149729	1.72933	3.34153	1.83104e-64	1.41113e-63	0.0263692	0.0133852	-0.978217	0.938
ENSG00000269635	AC004257.1	chr19:15331825-15333108	lincRNA	1.07173	12.0319	3.34076	7.91607e-208	1.86157e-206	0	0.150011	Inf	0.0106
ENSG00000249275	RP11-364P22.2	chr4:158558838-158588196	lincRNA	0.301647	3.48972	3.33871	4.18133e-148	6.21962e-147	0.258577	0.503218	0.960589	0.832
ENSG00000251330	CTD-2283N19.1	chr5:147809721-147810370	antisense	1.41336	15.9049	3.32773	3.19525e-93	3.20329e-92	0.17424	0.343725	0.980183	0.0553
ENSG00000214432	AC068831.10	chr15:91565848-91579841	antisense	0.193521	2.24479	3.3272	1.48115e-149	2.2388e-148	0.0625576	0.0931197	0.573902	0.527
ENSG00000267551	AC005264.2	chr19:3141573-3155173	antisense	0.101289	1.13771	3.32576	1.46727e-81	1.32901e-80	0.0994785	0.0179192	-2.47288	2.53e-09
ENSG00000254885	RP11-802F5.1	chr11:78902602-78904205	lincRNA	0.807413	9.27616	3.31905	5.9016e-170	1.05356e-168	0.142844	0.545021	1.93187	0.239
ENSG00000272695	GAS6-AS2	chr13:114567140-114569806	lincRNA	0.929941	10.4215	3.31766	1.83192e-81	1.65791e-80	1.05684	1.71933	0.702083	0.797
ENSG00000203364	RP11-370F5.4	chr9:95909321-95910838	lincRNA	1.91192	20.9235	3.31217	6.88676e-50	4.59274e-49	0.508012	1.42107	1.48404	0.102
ENSG00000269148	AC092301.3	chr19:46333421-46334366	antisense	1.53326	16.4989	3.31211	1.68917e-77	1.4747e-76	1.34739	1.10864	-0.281379	0.416
ENSG00000234509	AP000253.1	chr21:33025905-33031813	lincRNA	0.40138	4.73524	3.30946	5.9303e-64	4.541e-63	0.375656	1.51802	2.0147	0.0296
ENSG00000255474	RP11-234B24.2	chr12:4809582-4829268	lincRNA	0.19469	2.12491	3.30419	2.37113e-70	1.92757e-69	0.0192876	0.0452693	1.23086	0.774
ENSG00000254444	RP11-290F24.3	chr11:6129364-6206806	sense_overlapping	0.14896	1.71153	3.29959	6.5697e-40	3.86769e-39	0.0730407	0.418086	2.51703	0.521
ENSG00000261592	RP11-178L8.3	chr16:87430309-87433901	antisense	1.29468	14.0423	3.29777	2.25143e-127	2.89947e-126	0.290164	0.971476	1.74331	0.852
ENSG00000196096	AC079610.2	chr2:214131487-214148967	lincRNA	0.401121	4.59286	3.29202	8.2894e-30	4.22911e-29	0.217201	0.251523	0.211661	0.537
ENSG00000272030	RP1-178F15.4	chr1:153603913-153606873	antisense	0.548197	6.13111	3.28767	1.13062e-120	1.40797e-119	0.199092	0.308825	0.633353	0.643
ENSG00000259692	RP11-499F3.2	chr15:81952144-82163466	lincRNA	1.01703	11.7441	3.2823	1.46829e-21	6.58584e-21	1.31223	10.9777	3.06448	1.19e-05
ENSG00000259254	CTD-2339L15.3	chr15:40935130-40939055	sense_intronic	0.247714	2.79101	3.27582	1.73292e-82	1.58096e-81	0.0247036	0.106594	2.10933	0.179
ENSG00000238097	RP11-513G11.3	chr3:193965436-193976672	lincRNA	0.101401	1.15243	3.27491	2.15951e-65	1.67689e-64	0.00526975	0.0281283	2.41622	0.695
ENSG00000232021	LEF1-AS1	chr4:109088680-109177992	processed_transcript	0.180886	1.92645	3.26241	2.56149e-92	2.55128e-91	0.431019	0.838185	0.95952	0.774
ENSG00000271199	RP13-216E22.5	chrX:73177893-73189320	sense_overlapping	1.35014	13.9417	3.26022	9.76741e-91	9.60388e-90	0.283666	0.305027	0.104745	0.977
ENSG00000232977	LINC00327	chr13:24040012-24061603	lincRNA	0.181243	1.95053	3.25793	4.75536e-96	4.88584e-95	0.0151348	0.0625851	2.04795	0.977
ENSG00000263477	RP11-338L22.2	chr17:28190419-28193110	antisense	0.156768	1.45977	3.25747	3.17443e-113	3.76344e-112	0.00601344	0.0395595	2.71776	0.249
ENSG00000234083	AJ006995.3	chr21:29327239-29357614	lincRNA	0.181206	2.01397	3.25555	1.49995e-29	7.62897e-29	0	0.0150999	Inf	0.153
ENSG00000262188	RP11-353N14.4	chr17:77893155-77899334	lincRNA	0.333689	3.7342	3.25435	2.11095e-52	1.44638e-51	0.227324	1.52656	2.74746	0.13
ENSG00000258649	CTD-2142D14.1	chr14:38660187-38672128	lincRNA	0.27442	2.95321	3.25365	1.87242e-44	1.17643e-43	0.177426	0.0915941	-0.953891	0.271
ENSG00000240499	RP5-1101C3.1	chr7:121968522-122080410	antisense	0.112683	1.13267	3.24512	5.64423e-85	5.27466e-84	0	0.0377207	Inf	0.00342
ENSG00000251586	TET2-AS1	chr4:106092510-106274038	antisense	0.286878	3.12725	3.24283	2.80167e-195	5.93292e-194	0.020664	0.0915667	2.14771	0.742
ENSG00000240401	AC012358.8	chr2:55535627-55573185	antisense	0.329894	3.48615	3.23808	3.74289e-106	4.18355e-105	0.105228	0.132024	0.327281	0.881
ENSG00000203585	RP11-542B15.1	chr12:67913608-67960911	lincRNA	0.223639	2.41469	3.23675	7.04188e-66	5.49195e-65	0.00865481	0.12405	3.84127	0.152
ENSG00000259767	RP11-90B9.2	chr15:83690987-83693088	sense_intronic	1.17289	11.8494	3.23304	2.60241e-95	2.6611e-94	0.101606	0.173212	0.769549	0.733
ENSG00000254648	RP11-713P17.4	chr11:133905726-133907002	lincRNA	0.242662	2.5706	3.23279	1.65164e-62	1.24781e-61	0.00424707	0.0887163	4.38466	0.0448
ENSG00000264188	RP11-13N13.5	chr18:19241747-19242356	sense_intronic	1.34859	13.7121	3.23194	2.66451e-53	1.84626e-52	0.0577958	0.379971	2.71685	0.202
ENSG00000259735	RP11-356M20.3	chr15:59640846-59652088	sense_intronic	0.441225	4.3045	3.22776	3.35447e-75	2.86115e-74	0.0665624	0.094317	0.502811	0.617
ENSG00000236337	FMR1-IT1	chrX:147028460-147029103	sense_intronic	3.8274	39.7391	3.21717	1.32398e-103	1.44455e-102	1.18974	3.19768	1.42637	0.12
ENSG00000260084	RP11-615I2.1	chr16:68607684-68623415	antisense	0.229747	2.34825	3.21048	8.27944e-60	6.07989e-59	0.169025	0.962498	2.50955	0.237
ENSG00000205054	AC009236.1	chr2:45392008-45550518	processed_transcript	0.216906	2.33146	3.2085	2.19853e-57	1.58203e-56	0.109995	0.116894	0.0877613	0.251
ENSG00000230947	AP000356.2	chr22:24994020-24995365	sense_intronic	0.184464	1.90048	3.20123	1.02827e-54	7.21807e-54	0	0.254476	Inf	0.000896
ENSG00000254319	RP11-134O21.1	chr8:2523590-2585991	lincRNA	0.150182	1.55105	3.19993	1.08356e-55	7.67128e-55	0.299904	0.00833701	-5.16883	0.242
ENSG00000234378	AC098828.2	chr2:20263616-20306590	lincRNA	0.118383	1.22624	3.1849	1.23532e-47	8.0145e-47	0.043417	0.12787	1.55835	0.228
ENSG00000262888	RP11-462G12.2	chr16:3980004-4001043	sense_overlapping	0.534597	5.57044	3.18196	2.38185e-70	1.93556e-69	0.00406806	0.175017	5.42701	0.0127
ENSG00000273328	RP11-141M3.5	chr3:42850905-42949597	processed_transcript	0.154003	1.55461	3.1775	3.21331e-30	1.65113e-29	0.0175413	0.367763	4.38995	0.105
ENSG00000233008	RP11-475O6.1	chr1:84041458-84326706	lincRNA	0.0951329	0.954678	3.16839	6.51145e-61	4.82445e-60	0.0159391	0.0688378	2.11063	0.366
ENSG00000203327	AC012358.7	chr2:55441522-55443262	antisense	0.893954	8.86214	3.15631	1.54474e-78	1.35965e-77	0.12228	0.287259	1.23216	0.692
ENSG00000236756	DNAJC9-AS1	chr10:75007117-75036742	antisense	0.219353	2.15251	3.15154	9.38479e-79	8.28405e-78	0.0604815	0.096593	0.675425	0.168
ENSG00000255395	CTD-2562J17.2	chr11:74810216-74851193	antisense	0.39686	4.06311	3.14711	5.47112e-62	4.10172e-61	0.139228	0.964832	2.79283	0.113
ENSG00000187904	AC097382.5	chr4:6997067-7000685	sense_overlapping	0.773675	7.58113	3.14601	8.28616e-111	9.62718e-110	0.0649012	0.170855	1.39646	0.894
ENSG00000135253	KCP	chr7:128502504-128550773	processed_transcript	0.247143	2.46465	3.1445	1.87747e-86	1.78008e-85	0.742068	0.288934	-1.36081	0.129
ENSG00000248554	RP11-159F24.6	chr5:43511159-43521913	antisense	2.65606	26.1629	3.13676	3.87306e-116	4.67946e-115	5.44679	8.40424	0.625712	0.387
ENSG00000230732	AC127904.2	chr3:196639820-196641450	sense_intronic	0.775395	7.19235	3.13621	2.31224e-51	1.5678e-50	0.226355	0.723415	1.67624	0.377
ENSG00000260719	AC009133.17	chr16:29756567-29759620	antisense	0.445318	4.174	3.13618	2.91177e-36	1.63153e-35	0.016702	0.112152	2.74736	0.515
ENSG00000231806	PCAT7	chr9:97317326-97330411	antisense	1.3207	13.2569	3.13424	2.10027e-49	1.39288e-48	0.501377	1.75956	1.81124	0.00703
ENSG00000226578	RP11-258F22.1	chr10:38064133-38073059	lincRNA	1.02794	10.3251	3.13216	1.05208e-147	1.55633e-146	0.22451	0.528687	1.23564	0.766
ENSG00000268416	CTD-2626G11.2	chr19:20929682-20938056	lincRNA	0.946628	9.39839	3.12851	3.23845e-33	1.73368e-32	0.196675	0.91801	2.2227	0.0426
ENSG00000257894	RP1-78O14.1	chr12:79734984-79897176	lincRNA	3.0992	30.2604	3.12639	1.01736e-41	6.15456e-41	0.851289	1.49097	0.808532	0.879
ENSG00000229331	GK-IT1	chrX:30689751-30690283	sense_intronic	0.268127	2.61461	3.12024	6.65572e-116	8.01895e-115	0	0.0248457	Inf	0.052
ENSG00000269898	RP11-568J23.4	chr16:85776892-85777831	antisense	0.452792	4.39836	3.11928	1.6569e-126	2.11985e-125	0.116344	0.235085	1.01478	0.845
ENSG00000268601	AC115522.3	chr19:44298460-44299810	lincRNA	0.509936	5.06777	3.10409	6.27895e-56	4.46295e-55	0.352301	0.136721	-1.36557	0.889
ENSG00000251230	RP11-701P16.5	chr4:185764449-185776905	lincRNA	0.619945	6.08276	3.10269	1.24199e-202	2.78948e-201	0.28787	0.217372	-0.405249	0.0203
ENSG00000266256	LINC00683	chr18:74327168-74337897	lincRNA	0.208852	2.11568	3.09439	2.44383e-54	1.7095e-53	0.0518476	0.0760754	0.553151	0.427
ENSG00000259523	RP11-680F8.3	chr15:30114833-30117856	antisense	0.466255	4.40468	3.08944	2.77207e-102	2.99713e-101	0.202878	0.387496	0.933571	0.0261
ENSG00000253372	RP11-44N11.1	chr8:123819984-123828756	sense_intronic	0.20044	1.90952	3.08346	9.45699e-51	6.36208e-50	0.00957447	0.27398	4.83873	0.0109
ENSG00000253829	RP11-723D22.3	chr8:38702383-38703957	antisense	2.75398	26.3069	3.08303	2.69921e-47	1.74592e-46	0.568948	1.16301	1.03149	0.852
ENSG00000258929	RP11-58E21.3	chr14:50474030-50507947	lincRNA	0.310206	3.00785	3.0797	3.46207e-87	3.29848e-86	0.739478	0.718612	-0.0412929	0.62
ENSG00000263657	RP11-82O19.1	chr17:28088120-28114854	antisense	0.20859	2.05655	3.0775	1.21018e-67	9.60194e-67	0.0109329	0.136403	3.64113	0.0838
ENSG00000260735	RP11-72I8.1	chr16:15188267-15203054	antisense	2.8997	26.7906	3.0768	1.54912e-74	1.31504e-73	6.86591	7.75041	0.174821	0.947
ENSG00000258851	RP11-894P9.2	chr14:104019757-104028214	antisense	0.206461	1.96849	3.07396	2.29327e-58	1.66413e-57	0.120739	0.202684	0.747347	0.866
ENSG00000259485	CTD-2147F2.1	chr15:97839110-97975324	lincRNA	0.406552	4.20134	3.06355	1.14221e-11	4.21616e-11	0.195402	1.21463	2.63601	0.158
ENSG00000237208	RP11-13E5.2	chrX:125243744-125249545	lincRNA	0.233949	2.31573	3.06219	3.16851e-47	2.047e-46	0.00840375	0.651536	6.27667	0.00955
ENSG00000257475	RP11-983P16.2	chr12:53405887-53407705	sense_intronic	0.953524	8.76527	3.05622	1.19937e-67	9.51967e-67	0.467214	1.21117	1.37425	0.0823
ENSG00000236423	RP13-15E13.1	chr1:3816935-3833879	lincRNA	0.318432	3.12062	3.05413	2.59146e-64	1.99287e-63	0.133566	0.260409	0.963221	0.264
ENSG00000224194	AC008278.3	chr2:15808807-15820608	antisense	0.466975	4.35339	3.05287	1.22599e-109	1.40916e-108	0.128024	0.298026	1.21902	0.438
ENSG00000251417	RP11-1348G14.4	chr16:28814096-28829149	lincRNA	1.65321	15.5633	3.05013	1.13365e-105	1.25991e-104	0.617888	1.0989	0.830642	0.143
ENSG00000272094	RP4-665J23.4	chr1:91326106-91328477	lincRNA	0.133246	1.26067	3.04388	1.1425e-127	1.474e-126	0.00358211	0.0237659	2.73001	0.296
ENSG00000259342	RP11-519G16.5	chr15:45722849-45734006	antisense	2.81435	27.3292	3.04333	1.15173e-27	5.69089e-27	0.787938	1.42828	0.85812	0.145
ENSG00000231826	AC016735.2	chr2:43254968-43266686	lincRNA	0.375805	2.75328	3.03929	2.30426e-21	1.02904e-20	0.517997	0.16188	-1.67802	0.99
ENSG00000225465	RFPL1S	chr22:29832817-29874164	antisense	0.24123	2.27089	3.0363	5.02425e-68	4.0071e-67	0.00617662	0.217453	5.13774	0.318
ENSG00000235840	AC012363.13	chr2:121076582-121083874	lincRNA	0.174319	1.61413	3.03302	2.091e-51	1.41869e-50	0.0113466	0.00822154	-0.464776	0.83
ENSG00000253679	KB-1410C5.2	chr8:102273768-102275131	lincRNA	0.194719	1.88937	3.03267	1.76905e-68	1.41563e-67	0.0199118	0.0905617	2.18528	0.308
ENSG00000248954	RP11-304F15.4	chr17:47964960-47978257	lincRNA	0.139092	1.30766	3.02671	1.72011e-26	8.35526e-26	0.0206993	0.254766	3.62152	0.0147
ENSG00000233571	RP11-545D19.1	chrX:34224841-34433654	lincRNA	0.301874	2.96741	3.023	8.06643e-19	3.44554e-18	0.00845667	0.407279	5.58978	0.0718
ENSG00000256298	RP11-474D1.1	chr12:130531676-130532921	lincRNA	0.157045	1.42916	3.02116	1.8136e-70	1.47825e-69	0	0.00372676	Inf	0.327
ENSG00000235244	RP11-761E20.1	chrX:114956728-115085444	lincRNA	0.158741	1.50515	3.02116	1.41188e-26	6.86119e-26	0.33649	0.260686	-0.36825	0.484
ENSG00000262298	RP5-1107A17.3	chr17:55017292-55018636	antisense	0.409902	3.77545	3.01861	7.91562e-71	6.4716e-70	0.0114706	0.159757	3.79987	0.0398
ENSG00000264920	RP11-6N17.4	chr17:45968545-45973258	processed_transcript	0.301832	2.72981	3.01666	7.4579e-62	5.57759e-61	0.126387	0.335854	1.40998	0.0362
ENSG00000237735	AP000473.6	chr21:18126837-18188007	lincRNA	0.306758	2.80956	3.0057	1.80214e-103	1.96227e-102	0	0.0267109	Inf	0.0415
ENSG00000258561	RP11-72M17.1	chr14:66679527-66976112	lincRNA	0.300452	2.65728	3.00237	9.30021e-41	5.54812e-40	0.208733	0.105272	-0.987532	0.0245
ENSG00000230751	AC007036.4	chr7:30180485-30181033	sense_intronic	1.03552	9.12894	2.99908	1.87398e-83	1.7317e-82	0.0803032	0.146371	0.8661	0.788
ENSG00000259867	RP11-525K10.3	chr16:80188949-80597032	antisense	0.242156	2.23308	2.99745	2.99021e-28	1.49295e-27	0.0910519	0.172683	0.923364	0.333
ENSG00000258001	RP11-756H6.1	chr12:57824898-57827718	lincRNA	0.244021	2.18467	2.99284	1.99994e-61	1.48743e-60	0.0317407	0.188221	2.56803	0.0964
ENSG00000225258	AC009478.1	chr2:181436438-181557181	lincRNA	0.272684	2.4979	2.98932	8.04287e-24	3.74104e-23	0.0247129	0.0543621	1.13733	0.687
ENSG00000267543	RP11-666A8.7	chr17:74546032-74546908	sense_intronic	1.79618	15.9201	2.98656	2.36409e-90	2.31287e-89	0.243115	0.563612	1.21306	0.245
ENSG00000250682	LINC00491	chr5:101944195-102007263	lincRNA	0.329482	2.76222	2.98323	1.33471e-13	5.14128e-13	0.0641668	0.783494	3.61002	0.0913
ENSG00000258480	RP11-662J14.2	chr14:40856761-40858344	lincRNA	0.183963	1.56317	2.97875	4.32504e-73	3.613e-72	0	0.0388235	Inf	0.129
ENSG00000235897	TM4SF19-AS1	chr3:196045200-196052441	antisense	0.419852	3.76629	2.97773	5.15874e-79	4.56492e-78	0.22631	0.158751	-0.511533	0.744
ENSG00000267667	RP11-136H19.1	chr17:59208064-59213325	antisense	0.167085	1.53937	2.97008	2.48995e-43	1.54145e-42	0	0.120391	Inf	0.0216
ENSG00000267474	CTC-548K16.6	chr19:14569212-14570178	sense_intronic	0.977718	8.34466	2.96742	9.46806e-74	7.95569e-73	0.02771	0.227937	3.04016	0.349
ENSG00000233521	RP5-1172A22.1	chr22:27617309-27622760	lincRNA	1.01637	8.78702	2.96521	1.83571e-52	1.25859e-51	0.341615	0.369637	0.113738	0.0722
ENSG00000240057	RP11-572M11.4	chr3:112738378-112902148	antisense	0.142891	1.26999	2.95586	7.96373e-88	7.61782e-87	0.0410294	0.0543155	0.404707	0.808
ENSG00000272021	AC008592.8	chr5:95179853-95185762	lincRNA	0.32542	2.87006	2.94776	2.5612e-87	2.44126e-86	0	0.0797349	Inf	0.00821
ENSG00000237637	FRY-AS1	chr13:32598195-32605776	antisense	0.204833	1.62778	2.94614	2.68436e-65	2.0837e-64	0.00282392	0.0563935	4.31976	0.116
ENSG00000237125	HAND2-AS1	chr4:174448420-174512475	antisense	0.13848	1.13505	2.94301	6.44977e-57	4.62105e-56	0.0272812	0.0370401	0.441181	0.312
ENSG00000259563	CTD-2329K10.1	chr15:44808847-44809681	antisense	0.943069	8.1952	2.94191	1.98289e-116	2.4025e-115	0.122818	0.327746	1.41605	0.242
ENSG00000213981	AC007277.3	chr2:171475137-171551884	antisense	0.140714	1.22725	2.92625	5.72652e-35	3.14315e-34	0.0298642	0.0393359	0.397427	0.589
ENSG00000224424	PRKAR2A-AS1	chr3:48885004-48893739	antisense	0.943905	8.2431	2.92435	5.56862e-76	4.78767e-75	0.28818	0.610662	1.08341	0.0038
ENSG00000257252	RP11-486A14.2	chr12:93397533-93771512	antisense	0.641919	5.51453	2.91935	8.77895e-62	6.56102e-61	0.591425	0.533624	-0.148372	0.289
ENSG00000241912	RP11-292E2.2	chr3:153094619-153095351	lincRNA	0.215106	1.871	2.91448	4.84848e-23	2.2263e-22	0.36881	0.202412	-0.865582	0.00209
ENSG00000265217	RP11-775G23.1	chr18:63273325-63319289	lincRNA	0.178764	1.49813	2.90701	4.92066e-09	1.69217e-08	0.062072	0.0451903	-0.45793	0.781
ENSG00000269694	AC005197.2	chr19:18992488-18994185	antisense	0.236568	1.95947	2.90453	1.04864e-70	8.56691e-70	0	0.13367	Inf	0.000325
ENSG00000263338	RP11-235E17.3	chr17:3481248-3482147	sense_intronic	0.507817	4.26106	2.90304	2.1323e-74	1.80724e-73	0.102237	0.203876	0.995776	0.529
ENSG00000236434	RP11-296A18.6	chr1:51730587-51731746	antisense	0.888036	7.29824	2.89798	2.45478e-67	1.93911e-66	0.0349154	0.247845	2.8275	0.236
ENSG00000215159	RP11-629N8.3	chr12:65153300-65173098	antisense	0.17914	1.56144	2.89509	1.20825e-88	1.16405e-87	0	0.0678191	Inf	0.00411
ENSG00000228548	ITPKB-AS1	chr1:226856597-226864046	antisense	0.389826	3.28142	2.89321	2.37415e-122	2.98595e-121	0	0.018927	Inf	0.0114
ENSG00000234323	RP11-308N19.1	chr9:109040672-109367180	lincRNA	0.224173	1.96268	2.89092	1.68199e-33	9.04496e-33	0.00358007	0.0257706	2.84767	0.955
ENSG00000254397	CTD-2371O3.2	chr11:9451902-9455033	antisense	0.884476	7.22034	2.89012	1.33067e-75	1.13814e-74	0.155011	0.212377	0.454256	0.895
ENSG00000228784	LINC00954	chr2:20068614-20084808	lincRNA	0.30623	2.40537	2.88626	2.78483e-44	1.74561e-43	0.0159805	0.066965	2.06709	0.295
ENSG00000233154	RP4-655J12.4	chr1:116966345-117021488	lincRNA	0.252565	2.13648	2.88614	1.77566e-41	1.06848e-40	0.0112856	0.141249	3.64569	0.0162
ENSG00000236682	AC068282.3	chr2:128144999-128158156	lincRNA	0.843761	6.84653	2.88304	1.12994e-87	1.07942e-86	0.267518	0.463854	0.794038	0.733
ENSG00000259354	RP11-519G16.3	chr15:45740624-45805965	antisense	0.477321	4.04601	2.88013	2.49732e-37	1.42267e-36	0.149722	0.194908	0.380503	0.943
ENSG00000269303	CTD-2527I21.7	chr19:35489136-35491074	antisense	0.255792	2.20178	2.87459	2.29079e-44	1.43761e-43	0	0.0465625	Inf	0.084
ENSG00000248360	LINC00504	chr4:14472088-14889793	lincRNA	11.7478	96.6646	2.87441	5.08259e-37	2.8817e-36	7.85081	21.4566	1.45051	0.00241
ENSG00000261126	RBFADN	chr18:77806899-77853362	processed_transcript	0.78747	6.2869	2.8672	7.86479e-60	5.77737e-59	0.189679	0.410593	1.11415	0.0625
ENSG00000249413	RP11-25H12.1	chr4:66864563-67015730	lincRNA	0.291519	2.5424	2.86618	9.7034e-25	4.58485e-24	0.0770855	2.22523	4.85135	0.0986
ENSG00000266456	RP11-806L2.2	chr18:650228-652843	antisense	0.242295	1.99105	2.86395	3.08532e-77	2.68485e-76	0.0804472	0.166466	1.04911	0.214
ENSG00000258545	RP4-755D9.1	chrX:119170200-119280761	antisense	0.33763	2.59463	2.85992	2.33987e-74	1.98005e-73	0.0272462	0.125468	2.20319	0.572
ENSG00000232642	AC008073.7	chr2:24388752-24397874	antisense	0.18049	1.40051	2.85078	7.36584e-52	5.02129e-51	0.0135378	0.0166124	0.295264	0.485
ENSG00000255458	RP11-539G18.2	chr4:39640759-39668264	lincRNA	0.553994	4.57724	2.85019	2.61558e-69	2.10559e-68	0.164474	0.23109	0.490589	0.323
ENSG00000227877	LINC00948	chr10:61496634-61513203	lincRNA	0.239461	1.94681	2.8485	6.79067e-74	5.71267e-73	0.0104092	0.0333422	1.67949	0.871
ENSG00000267151	MIR2117	chr17:41522074-41528568	lincRNA	0.842447	6.90797	2.84603	4.48665e-70	3.63224e-69	0.553341	0.591946	0.0972981	0.576
ENSG00000266877	RP1-41C23.1	chr17:29910180-29964562	lincRNA	0.332853	2.45088	2.84535	1.16873e-42	7.16915e-42	0.0786673	0.0954256	0.278613	0.493
ENSG00000256705	CTD-2017C7.1	chr14:102299771-102305868	antisense	0.749817	5.68518	2.84373	2.01335e-107	2.27284e-106	0.0578249	0.169284	1.54968	0.367
ENSG00000246308	RP11-685M7.3	chr11:10830843-10844478	antisense	0.295296	2.39347	2.84132	4.35919e-125	5.54088e-124	0.0456279	0.207084	2.18223	0.254
ENSG00000249700	SRD5A3-AS1	chr4:56230137-56262014	processed_transcript	0.382666	3.09862	2.84061	6.06894e-121	7.57085e-120	0.0602944	0.223846	1.89241	0.00782
ENSG00000253438	PCAT1	chr8:127859299-128033259	lincRNA	0.297383	2.34911	2.83992	7.88683e-56	5.60025e-55	0.0482601	0.178101	1.8838	0.394
ENSG00000267416	CTD-2319I12.2	chr17:58156669-58166056	lincRNA	1.14832	9.22673	2.8333	2.61847e-59	1.9176e-58	0.16217	0.524892	1.69451	0.475
ENSG00000265912	RP11-583F2.2	chr17:62939379-62947172	lincRNA	0.37605	3.0429	2.82507	2.90057e-49	1.92067e-48	0.0167685	0.113899	2.76393	0.873
ENSG00000204055	RP11-247A12.2	chr9:131939049-131972862	antisense	0.20158	1.58416	2.82143	7.35084e-65	5.68342e-64	0.071072	0.114101	0.682954	0.514
ENSG00000272892	RP11-57G10.8	chr10:69609269-69610504	lincRNA	0.70099	5.60038	2.81566	1.68766e-75	1.44176e-74	0.151418	0.233306	0.623684	0.414
ENSG00000254649	RP11-452H21.2	chr11:78099106-78103451	antisense	0.314551	2.09802	2.81558	1.25802e-41	7.59123e-41	0	0.0275789	Inf	0.0491
ENSG00000234722	AC073236.3	chr7:153097003-153111048	lincRNA	0.304668	2.5021	2.81471	5.84298e-22	2.634e-21	0.105396	0.747305	2.82587	0.524
ENSG00000215866	RP11-426L16.8	chr1:113362790-113393265	lincRNA	0.242872	1.75407	2.81402	4.29968e-43	2.65491e-42	0.181847	0.153883	-0.240895	0.0607
ENSG00000248475	RP11-479O16.1	chr5:58037407-58112926	antisense	0.213354	1.70455	2.81311	5.3886e-79	4.7644e-78	0	0.09342	Inf	0.00631
ENSG00000237331	XIAP-AS1	chrX:123006475-123007782	antisense	0.268064	2.13851	2.81166	7.12144e-46	4.5367e-45	0	0.10139	Inf	0.000107
ENSG00000234380	AP000330.8	chr21:36118053-36157183	antisense	0.81997	6.39577	2.80635	9.67119e-42	5.85227e-41	0.0562397	0.220576	1.97161	0.974
ENSG00000235726	AC010148.1	chr2:235742958-235822028	processed_transcript	0.171179	1.39419	2.80405	1.25455e-52	8.62611e-52	0.0703568	0.763269	3.43943	0.0142
ENSG00000260411	RP11-420N3.2	chr16:5289802-6826015	processed_transcript	0.281095	2.2243	2.80364	1.75794e-44	1.10483e-43	0.0466998	0.201158	2.10684	0.575
ENSG00000215241	RP11-266K4.9	chr12:8388010-8395160	lincRNA	1.7635	13.2418	2.80217	4.67175e-63	3.54948e-62	1.21294	1.90552	0.651674	0.216
ENSG00000259954	IL21R-AS1	chr16:27458989-27464714	antisense	0.191021	1.43646	2.80065	7.44518e-49	4.90578e-48	0.00644141	0.0304074	2.23897	0.708
ENSG00000225578	NCBP2-AS1	chr3:196666747-196669405	antisense	1.28817	10.0296	2.79715	1.36739e-90	1.34082e-89	0.278999	0.720053	1.36784	0.0432
ENSG00000260986	RP11-854K16.3	chr15:21333026-21335424	lincRNA	0.407786	3.04277	2.79468	8.03606e-49	5.29026e-48	0.161874	0.238551	0.559427	0.937
ENSG00000254733	RP11-317J19.1	chr11:86142631-86333909	antisense	0.206007	1.70607	2.79253	1.74042e-38	1.0105e-37	0.00766101	0.0328165	2.09882	0.965
ENSG00000253477	RP11-1C8.4	chr8:104493480-104513904	antisense	1.12383	8.89679	2.79234	1.49646e-12	5.65585e-12	0.328698	1.11013	1.7559	0.0861
ENSG00000254560	RP11-1L12.3	chr11:27068732-27241660	antisense	0.52647	4.3963	2.78744	9.8034e-27	4.77918e-26	0.335822	2.62749	2.96792	3.81e-06
ENSG00000233308	OSTN-AS1	chr3:190931079-190952394	antisense	0.222528	1.55745	2.78077	2.51545e-21	1.12196e-20	0	0.00518199	Inf	0.327
ENSG00000235770	LINC00607	chr2:216476285-216708445	lincRNA	0.308149	2.37648	2.77736	1.71669e-42	1.05064e-41	0.040655	0.0700257	0.784451	0.469
ENSG00000257869	CTD-2591A6.2	chr14:28787346-28887818	lincRNA	0.51546	3.94016	2.76834	1.11102e-14	4.37366e-14	0	1.56142	Inf	0.00139
ENSG00000232884	AF127936.3	chr21:16119082-16126186	lincRNA	0.268832	1.88008	2.76483	4.14734e-42	2.52744e-41	0	0.0309438	Inf	0.0854
ENSG00000243069	ARHGEF26-AS1	chr3:153742189-153839121	processed_transcript	0.867542	6.18981	2.76325	8.61535e-29	4.33572e-28	0.223441	0.580074	1.37634	0.0473
ENSG00000249096	RP11-290F5.1	chr4:185286335-185303530	lincRNA	1.16149	6.83653	2.75944	4.5509e-26	2.19913e-25	0.198766	0.444616	1.16149	0.187
ENSG00000228293	RP4-686C3.7	chr20:2644997-2646520	antisense	0.43591	3.28286	2.74912	1.27238e-17	5.328e-17	0.0220146	0.0971607	2.14191	0.146
ENSG00000238272	RP3-436N22.3	chr1:173524389-173581911	antisense	0.229293	1.76333	2.74416	1.24264e-54	8.71713e-54	0.0279055	0.0751709	1.42962	0.195
ENSG00000267750	AC003102.3	chr17:42376939-42392683	antisense	0.765422	6.04765	2.74255	7.56144e-27	3.69377e-26	0.460432	1.17271	1.34879	0.161
ENSG00000228107	AP000692.9	chr21:37732927-37734338	sense_overlapping	2.37743	17.7623	2.74198	1.49178e-61	1.1118e-60	0.401457	0.715497	0.8337	0.751
ENSG00000220925	IGBP1-AS2	chrX:69368431-69369504	antisense	0.255058	1.90254	2.73844	2.02534e-81	1.83064e-80	0.00613777	0.095432	3.95869	0.205
ENSG00000261777	RP11-529K1.2	chr16:70349542-70380650	processed_transcript	0.887414	6.89686	2.73083	3.20463e-54	2.23855e-53	0.243251	0.518282	1.09129	0.0951
ENSG00000234996	RP11-480I12.7	chr1:202830881-202844369	lincRNA	0.255229	1.93045	2.72057	1.10686e-57	7.98083e-57	0.075045	0.458688	2.61168	0.00295
ENSG00000229852	RP11-398K22.12	chr6:73972937-74011124	antisense	0.886838	6.45468	2.71724	7.85976e-77	6.81201e-76	0.734273	0.867945	0.241287	0.879
ENSG00000203279	RP11-498P14.5	chr9:99962756-100000982	lincRNA	1.30489	9.86761	2.70628	4.46557e-17	1.84299e-16	0.410484	0.602563	0.553783	0.266
ENSG00000253988	RP11-489O18.1	chr8:139075510-139085483	lincRNA	0.919265	5.91014	2.70216	1.05836e-43	6.57849e-43	0	0.00724705	Inf	0.161
ENSG00000246465	RP11-57A19.2	chr16:28296205-28303385	lincRNA	1.02297	7.52809	2.70205	5.53331e-42	3.36539e-41	0.387583	0.935535	1.27129	0.0081
ENSG00000237063	RP4-550H1.5	chr20:34674173-34676114	lincRNA	0.215354	1.54676	2.69808	4.75734e-29	2.39921e-28	0	0.0672249	Inf	0.000152
ENSG00000250041	CTD-2003C8.2	chr11:10905705-10920869	lincRNA	0.220665	1.68535	2.69777	2.61499e-43	1.61792e-42	0.365938	0.0826975	-2.14568	0.0011
ENSG00000249267	LINC00939	chr12:126443233-126467920	lincRNA	0.449861	3.23567	2.69133	5.29736e-22	2.38853e-21	0.043347	0.158489	1.87038	0.787
ENSG00000256124	RP11-84E24.3	chr17:70026431-70034889	lincRNA	0.447581	2.68646	2.68774	2.60469e-18	1.10359e-17	0.0175921	0.100431	2.51321	0.0364
ENSG00000262358	CTD-3195I5.4	chr17:3632654-3633787	antisense	0.339415	2.53385	2.68726	9.90823e-26	4.76224e-25	0.0836423	0.115159	0.461325	0.407
ENSG00000260646	LA16c-385E7.1	chr16:1562979-1564676	lincRNA	1.21109	7.9229	2.67543	8.93941e-42	5.41403e-41	0.198727	0.280067	0.494982	0.515
ENSG00000224699	LAMTOR5-AS1	chr1:110925440-110974982	antisense	0.257021	1.82748	2.67201	1.90045e-107	2.14765e-106	0.148955	0.217257	0.544528	0.474
ENSG00000254495	AP000487.4	chr11:70204303-70204783	antisense	0.337678	2.4088	2.66715	3.54058e-32	1.86889e-31	0.0319662	0.139018	2.12065	0.223
ENSG00000227695	DNMBP-AS1	chr10:101686766-101718755	antisense	0.241391	1.78984	2.66695	1.12217e-17	4.70541e-17	0.0357339	0.0248244	-0.525533	0.667
ENSG00000235781	XXbac-BPG249D20.9	chr6:30484042-30488506	antisense	0.158748	1.14076	2.66244	8.70692e-29	4.38077e-28	0.094713	0.26495	1.48408	0.712
ENSG00000270547	RP11-536O18.2	chr9:13406378-13433052	lincRNA	0.952598	5.97151	2.65722	2.19742e-29	1.11447e-28	0.0535511	0.290995	2.44201	0.496
ENSG00000213863	XX-C2158C12.2	chr6:171030441-171044890	lincRNA	1.04332	7.54087	2.65454	2.25625e-62	1.70101e-61	0.307351	0.824399	1.42345	0.018
ENSG00000259687	RP11-293M10.5	chr14:75761106-75763354	lincRNA	0.30264	2.15222	2.65129	1.09624e-33	5.90542e-33	0.275202	0.121633	-1.17796	0.00266
ENSG00000260493	RP11-219B4.7	chr8:86084311-86089297	antisense	0.279452	1.87178	2.64444	1.0659e-37	6.09804e-37	0.0414152	0.0713854	0.78547	0.627
ENSG00000250258	CTC-431G16.2	chr5:79070170-79112013	antisense	0.94739	6.89757	2.63913	3.01764e-11	1.10046e-10	0	0.0691346	Inf	0.194
ENSG00000226891	RP11-182I10.3	chr1:65437907-65510206	lincRNA	0.314696	2.11278	2.6379	2.52404e-43	1.5621e-42	0.0069202	0.0471225	2.76753	0.191
ENSG00000259616	RP11-507B12.2	chr15:61592524-61927648	lincRNA	0.845092	6.56112	2.63434	4.6326e-27	2.26973e-26	0	0.238027	Inf	0.016
ENSG00000231057	RP11-122M14.1	chr1:211849015-211863445	antisense	0.283538	1.90296	2.62528	7.72276e-28	3.82472e-27	0.0674134	0.147971	1.13421	0.655
ENSG00000255276	RRM1-AS1	chr11:4158345-4159487	antisense	1.45367	9.9391	2.62248	3.79867e-60	2.79715e-59	1.06702	1.02219	-0.0619235	0.597
ENSG00000237773	AC003075.4	chr7:17319457-17338981	antisense	0.199267	1.36454	2.61767	1.4515e-58	1.05472e-57	0.0464512	0.080789	0.798444	0.393
ENSG00000234222	RP11-315I20.1	chr1:145475981-145508503	antisense	0.403224	2.72612	2.61621	1.5083e-75	1.28904e-74	0.0857542	0.146902	0.776576	0.738
ENSG00000242759	LINC00882	chr3:106531688-106959488	lincRNA	0.278775	1.92268	2.61152	2.02803e-55	1.4339e-54	1.6708	0.0864097	-4.2732	1.03e-05
ENSG00000270165	RP11-167P11.2	chr16:67772490-67773825	sense_intronic	1.07672	7.24391	2.60846	2.46494e-41	1.47993e-40	0.0668939	0.607009	3.18177	0.133
ENSG00000267147	CTC-548K16.1	chr19:14444554-14454726	lincRNA	0.334348	2.26868	2.60675	1.19107e-16	4.87079e-16	0.0125469	0.373654	4.8963	0.0702
ENSG00000272328	RP4-594A5.1	chr7:8343370-8380973	lincRNA	0.519805	3.75507	2.60595	5.63294e-13	2.14177e-12	0.0473936	1.17997	4.63791	0.113
ENSG00000272808	RP11-66B24.7	chr15:101390035-101407665	lincRNA	0.501551	3.31232	2.58967	2.46014e-19	1.05841e-18	0.127814	0.708768	2.47127	0.00762
ENSG00000231346	RP5-836N10.1	chr1:112141628-112151345	lincRNA	1.46313	9.77104	2.57419	5.1657e-57	3.70475e-56	1.11167	1.79209	0.688923	0.0639
ENSG00000263924	RP11-210K20.2	chr18:29424350-29425141	antisense	0.548649	3.74591	2.57126	2.64766e-46	1.69523e-45	0	0.0439282	Inf	0.0652
ENSG00000267696	CTB-151G24.1	chr19:28129390-28137391	lincRNA	5.10299	34.0722	2.56941	5.41505e-68	4.31718e-67	9.49594	4.19681	-1.17802	0.0362
ENSG00000224238	WARS2-IT1	chr1:119590027-119607408	antisense	0.495196	4.11691	2.56208	2.2318e-10	7.97248e-10	0.0682355	0.173532	1.34661	0.212
ENSG00000257139	RP11-320P7.2	chr12:70574117-70595784	lincRNA	1.6354	11.1211	2.55899	2.20568e-53	1.53031e-52	0.653315	4.03589	2.62704	0.118
ENSG00000267096	CTD-2537I9.13	chr19:56181997-56183435	sense_intronic	0.808908	4.83512	2.5485	1.63556e-47	1.05951e-46	0.46408	0.367633	-0.336107	0.491
ENSG00000250328	CTC-210G5.1	chr5:121772191-121814782	antisense	0.252329	1.71125	2.54299	4.22802e-14	1.64424e-13	2.29711	0.128941	-4.15504	0.00574
ENSG00000226237	RP11-276H19.1	chr9:89562975-89618374	lincRNA	0.23388	1.49521	2.54195	7.58931e-38	4.35812e-37	0.0464019	0.0217536	-1.09293	0.226
ENSG00000260643	RP11-303E16.8	chr16:81087269-81121256	processed_transcript	0.521932	3.43525	2.53439	2.93051e-48	1.91571e-47	0.01222	0.122831	3.32937	0.0546
ENSG00000259055	RP11-1140I5.1	chr14:51555674-51558006	antisense	0.204208	1.33817	2.52858	1.82079e-09	6.33193e-09	0	0.00479425	Inf	0.172
ENSG00000236347	RP11-346D19.1	chr6:113852319-113864995	lincRNA	0.237062	1.67031	2.51405	4.14638e-09	1.42916e-08	0.0344097	0.218229	2.66496	0.433
ENSG00000245479	RP11-387D10.3	chr15:91203464-91208198	sense_overlapping	0.191219	1.25013	2.51157	4.28004e-40	2.52457e-39	0.0968808	0.071025	-0.447884	0.676
ENSG00000268266	AC003005.2	chr19:57989016-57994364	lincRNA	0.545361	3.49284	2.50849	6.45166e-37	3.65407e-36	0.312087	0.330633	0.0832839	0.278
ENSG00000232600	AC084125.4	chr8:145660550-145665354	antisense	0.982226	6.43403	2.50809	2.1311e-33	1.14543e-32	0.768558	1.02846	0.420261	0.667
ENSG00000259641	RP11-279F6.3	chr15:69884467-69988091	lincRNA	0.265033	1.73824	2.50439	1.61467e-28	8.10313e-28	0.0277495	0.0708258	1.35181	0.963
ENSG00000260086	RP11-42I10.1	chr16:48657346-48778553	lincRNA	0.357943	2.2942	2.49918	1.6619e-58	1.20679e-57	0.119153	0.1395	0.227447	0.287
ENSG00000196696	PDXDC2P	chr16:70010199-70099851	processed_transcript	3.80726	23.7588	2.49783	3.83297e-67	3.01669e-66	4.87076	5.1529	0.0812381	0.959
ENSG00000259723	RP5-823G15.5	chr20:52069596-52120853	antisense	0.983735	6.58736	2.49319	4.79809e-14	1.86324e-13	0.445661	3.22401	2.85484	0.213
ENSG00000268658	LINC00664	chr19:21666175-21686040	lincRNA	0.264457	1.67934	2.4864	2.89494e-31	1.50919e-30	0.00387004	0.118097	4.93148	0.0598
ENSG00000224675	AC009227.2	chr2:155292364-155313950	antisense	0.327719	1.69268	2.48438	3.30763e-08	1.10721e-07	0	0.0157476	Inf	0.0806
ENSG00000229160	AC009229.6	chr2:38359778-38367600	lincRNA	0.84653	5.26323	2.48172	3.39984e-30	1.74573e-29	0.96406	0.203008	-2.24759	0.373
ENSG00000250397	RP11-1391J7.1	chr11:856879-859795	antisense	1.05988	6.36397	2.47916	6.08832e-36	3.39461e-35	1.42849	1.55172	0.119386	0.4
ENSG00000240498	CDKN2B-AS1	chr9:21994776-22121096	antisense	0.458877	2.88505	2.47533	6.4286e-46	4.10019e-45	0.318303	0.235084	-0.437222	0.638
ENSG00000225506	CYP4A22-AS1	chr1:47562324-47644943	lincRNA	0.903852	5.6395	2.47325	1.37512e-45	8.73946e-45	0.527587	0.429018	-0.298372	0.0574
ENSG00000236778	INTS6-AS1	chr13:52026502-52126500	antisense	0.297218	1.81239	2.46891	1.55381e-71	1.28058e-70	0.0708433	0.123004	0.795999	0.97
ENSG00000225113	RP5-1160K1.3	chr1:110138846-110140403	antisense	1.01343	6.49997	2.46086	5.49528e-59	4.01481e-58	0.212689	0.462991	1.12224	0.462
ENSG00000263080	RP11-485G7.5	chr16:11435665-11439068	antisense	0.308352	1.91871	2.45901	2.42865e-25	1.1621e-24	0.0506256	0.499477	3.30248	0.0578
ENSG00000259797	RP11-96D1.3	chr16:68350703-68352939	sense_intronic	0.440427	2.79433	2.4512	4.01223e-56	2.8537e-55	0.0346169	0.320774	3.21201	0.121
ENSG00000256560	RP11-256L11.1	chr12:109791857-109797359	lincRNA	0.429799	2.64585	2.45047	2.492e-66	1.94775e-65	0	0.0419773	Inf	0.0519
ENSG00000257740	RP11-977G19.12	chr12:56702651-56703233	antisense	4.66443	29.4988	2.44984	1.11845e-92	1.11762e-91	1.34474	3.15706	1.23125	0.0321
ENSG00000254842	RP11-890B15.2	chr11:130714085-130735456	lincRNA	0.502741	3.67468	2.44616	3.48066e-10	1.23556e-09	0.366251	0.0746951	-2.29375	0.00214
ENSG00000268756	AC104534.2	chr19:39310805-39313863	antisense	1.73804	10.3071	2.43598	1.148e-36	6.4679e-36	0.265126	2.49811	3.23609	0.0231
ENSG00000227619	RP11-492E3.2	chr9:132337687-132346835	antisense	0.217521	1.31928	2.43503	2.65975e-22	1.20813e-21	0.0327641	0.117985	1.84842	0.831
ENSG00000272630	RP11-344N10.5	chr10:74857801-74861055	lincRNA	0.770876	4.69975	2.43267	1.48005e-62	1.11897e-61	0.19126	0.254996	0.414941	0.566
ENSG00000214650	RP11-83B20.1	chr12:124997767-124999359	lincRNA	0.32958	1.93741	2.43071	3.19069e-23	1.46948e-22	0.0692531	0.229709	1.72986	0.236
ENSG00000268460	AC006262.6	chr19:46704186-46718714	processed_transcript	0.233586	1.39588	2.42518	7.32381e-17	3.00933e-16	0.453672	0.0395842	-3.51865	0.0104
ENSG00000273218	LLNLR-246C6.1	chr19:15456878-15459228	lincRNA	0.845363	5.00493	2.42017	5.57949e-72	4.62141e-71	0.0896739	0.505906	2.49611	0.242
ENSG00000264548	RP13-516M14.2	chr17:80172102-80175228	antisense	0.823875	5.03588	2.41167	1.29971e-35	7.2037e-35	0.513276	0.393792	-0.382301	0.583
ENSG00000223576	RP11-61K9.2	chr13:20415966-20417812	antisense	0.675471	4.04293	2.39403	2.1925e-53	1.52166e-52	0.126282	0.239012	0.920435	0.867
ENSG00000149656	LINC00266-1	chr20:62921737-62944485	processed_transcript	0.387553	2.27885	2.39069	4.31965e-66	3.37378e-65	0.0708281	0.125639	0.826887	0.519
ENSG00000259654	RP11-245C17.2	chr15:85229114-85230177	antisense	0.275254	1.61213	2.38823	1.05742e-32	5.6258e-32	0.0239576	0.124964	2.38296	0.368
ENSG00000263063	RP11-388C12.1	chr17:80663022-80674131	lincRNA	0.448038	2.70064	2.38194	9.91668e-50	6.59905e-49	0.0335819	0.0772147	1.20119	0.871
ENSG00000231890	AC093391.2	chr2:136742745-136779888	antisense	0.333136	1.9991	2.37588	2.23869e-56	1.59703e-55	0.207197	0.169865	-0.286617	0.582
ENSG00000215023	AC114730.5	chr2:242740330-242741322	antisense	0.789542	4.74103	2.37293	7.89495e-12	2.92626e-11	0.00426072	0.297529	6.12579	0.0194
ENSG00000225548	AC098973.2	chr3:27844252-27932792	lincRNA	0.719542	4.42454	2.36848	8.7531e-07	2.78725e-06	0.197264	1.71529	3.12025	1.09e-06
ENSG00000183242	WT1-AS	chr11:32457063-32488802	antisense	0.204054	1.20174	2.36724	1.21891e-11	4.49541e-11	0.00749254	0.124268	4.05185	0.319
ENSG00000249306	RP11-267A15.1	chr5:173763173-173959574	lincRNA	0.99902	4.39531	2.36295	4.79494e-10	1.69371e-09	0.0236536	0.160089	2.75875	0.639
ENSG00000253559	OSGEPL1-AS1	chr2:190627429-190630282	antisense	0.526777	3.04895	2.36142	8.06777e-70	6.52158e-69	0.208442	0.146053	-0.513159	0.805
ENSG00000268520	CTD-2616J11.10	chr19:51864965-51868798	sense_intronic	0.437609	2.50803	2.35626	7.10727e-30	3.63118e-29	0.168201	0.501834	1.57702	0.446
ENSG00000248092	NNT-AS1	chr5:43571695-43603332	antisense	2.59533	15.3625	2.35589	7.30286e-76	6.27118e-75	5.29464	8.8145	0.735346	3.8e-05
ENSG00000263766	RP11-580I16.2	chr17:45681225-45726786	antisense	0.730199	4.29284	2.35223	4.07048e-62	3.05591e-61	0.0464822	0.238696	2.36042	0.152
ENSG00000261098	RP11-819C21.1	chr11:107181805-107186997	lincRNA	0.635169	3.58056	2.34621	1.25522e-68	1.0052e-67	0.0965015	0.194873	1.01391	0.184
ENSG00000238197	PAXBP1-AS1	chr21:34100424-34115433	antisense	1.06619	6.27006	2.34578	3.21051e-48	2.09619e-47	0.305748	0.704403	1.20406	0.00314
ENSG00000230068	CDC42-IT1	chr1:22385689-22390692	sense_intronic	0.780923	4.1415	2.34367	1.85395e-51	1.25865e-50	0.0766166	0.119207	0.637737	0.41
ENSG00000253475	RP11-110G21.2	chr8:52808516-52808934	sense_intronic	0.564789	3.15715	2.34122	1.57751e-27	7.7715e-27	0.0778824	0.12296	0.658814	0.47
ENSG00000253708	RP11-51J9.4	chr8:30034069-30038404	antisense	0.273099	1.58098	2.33237	6.93051e-43	4.26588e-42	0	0.0766553	Inf	0.000209
ENSG00000268945	CTD-2192J16.26	chr19:12793506-12798093	lincRNA	0.971595	5.4035	2.332	7.82618e-37	4.4244e-36	0.557941	0.378633	-0.55931	0.0329
ENSG00000249476	CTD-2587M2.1	chr5:108572820-108662070	lincRNA	0.216522	1.21921	2.3244	1.03678e-41	6.26849e-41	0.0193117	0.055882	1.53291	0.313
ENSG00000226380	MIR29B1	chr7:130557250-130598069	lincRNA	0.665034	3.80933	2.31804	9.37269e-13	3.5524e-12	0.296947	1.44251	2.2803	0.226
ENSG00000260487	RP11-297C4.3	chr16:30491908-30492667	antisense	0.344674	1.85756	2.31004	2.84298e-11	1.03765e-10	0.0818044	0.121567	0.571499	0.322
ENSG00000247735	CTD-2574D22.2	chr16:29938156-29940254	antisense	0.771923	4.39361	2.30982	8.23869e-42	4.99105e-41	0.443656	1.13792	1.35888	0.0218
ENSG00000271816	RP11-574K11.28	chr10:75458908-75490272	processed_transcript	1.60406	8.85654	2.30873	1.12389e-50	7.55376e-50	0.870999	1.27736	0.552425	0.75
ENSG00000228434	AC004951.6	chr7:44043644-44047465	lincRNA	1.89242	10.6107	2.30497	9.66891e-34	5.21122e-33	1.86367	4.22847	1.18199	0.0367
ENSG00000271727	RP11-532F6.4	chr6:711532-750729	lincRNA	1.41818	8.22475	2.30341	4.27512e-17	1.76507e-16	0.022331	0.293661	3.71703	0.059
ENSG00000238005	RP11-443B7.1	chr1:235087870-235105809	lincRNA	0.450486	2.51831	2.30134	1.02461e-41	6.19667e-41	0.00377992	0.313654	6.37467	0.00746
ENSG00000254057	RP3-388N13.3	chr8:94846681-94858971	lincRNA	0.355512	2.01598	2.30131	2.26038e-17	9.39923e-17	0	0.0417293	Inf	0.0307
ENSG00000228959	RP5-1121H13.3	chr20:40642673-40644118	lincRNA	0.302953	1.66186	2.30041	1.34464e-53	9.35636e-53	0	0.00170967	Inf	0.327
ENSG00000266541	RP11-881L2.1	chr18:9587383-9590180	antisense	0.296061	1.5574	2.29985	2.00351e-14	7.84112e-14	0.0952495	0.0927754	-0.0379692	0.726
ENSG00000251687	RP11-181K12.2	chr4:146754269-146760732	antisense	0.394138	2.1885	2.29431	2.18418e-22	9.9358e-22	0.480528	0.235999	-1.02584	0.392
ENSG00000236200	KDM4A-AS1	chr1:44165408-44173809	antisense	1.07786	5.62022	2.28658	2.14762e-57	1.54643e-56	0.785715	0.877078	0.158698	0.824
ENSG00000231595	AC005224.2	chr17:14112886-14121239	antisense	0.360384	1.91148	2.27294	1.32195e-50	8.87385e-50	0.123737	0.173335	0.486284	0.553
ENSG00000254251	RP11-662G23.1	chr8:91818701-91871468	antisense	1.28898	6.4756	2.27197	1.88199e-06	5.91223e-06	0.077515	2.39538	4.94963	0.0492
ENSG00000198221	MLLT4-AS1	chr6:168224555-168227476	processed_transcript	0.814921	4.46054	2.26836	2.119e-30	1.09327e-29	0.338449	0.828646	1.29182	0.0429
ENSG00000179935	LINC00652	chr20:18768294-18775228	lincRNA	0.205173	1.16042	2.26658	9.45281e-65	7.30071e-64	0.154476	0.0891933	-0.792373	0.109
ENSG00000266947	RP11-799D4.4	chr17:33558468-33569982	antisense	0.443451	2.34497	2.2662	6.21946e-26	2.99666e-25	0.185314	0.326823	0.818541	0.531
ENSG00000250075	RP11-584P21.2	chr4:68283022-68333995	lincRNA	0.312321	1.61726	2.26303	8.63659e-30	4.40519e-29	0	0.0172422	Inf	0.00662
ENSG00000203321	RP11-197P3.4	chr9:77567880-77612296	antisense	0.208582	1.12904	2.25302	2.54911e-36	1.4287e-35	0.102956	0.132768	0.366872	0.975
ENSG00000237438	CECR7	chr22:17517459-17541777	lincRNA	1.11222	5.94439	2.25301	4.3182e-23	1.98451e-22	2.41807	1.56384	-0.628764	0.0728
ENSG00000256006	AC084117.3	chr11:18427155-18428278	sense_intronic	2.19486	12.1978	2.2496	2.93641e-29	1.48506e-28	0.538397	0.337823	-0.672401	0.0481
ENSG00000267559	RP11-383M4.6	chr9:84545140-84592004	lincRNA	0.798159	4.36138	2.23929	5.99606e-82	5.43566e-81	0	0.016116	Inf	0.0395
ENSG00000266718	RP11-466A19.1	chr17:30822553-30826351	antisense	0.25359	1.31244	2.23615	1.56582e-36	8.81269e-36	0.0930223	0.0388339	-1.26026	0.433
ENSG00000260352	CTD-2288F12.1	chr16:18938184-18948365	antisense	0.292307	1.59202	2.22786	4.99952e-20	2.18458e-19	0.27863	0.645249	1.21151	0.438
ENSG00000178803	ADORA2A-AS1	chr22:24825175-24891042	antisense	0.263018	1.3675	2.21639	2.89348e-17	1.2004e-16	0.027475	0.126904	2.20755	0.373
ENSG00000272462	U91328.19	chr6:25992889-26002137	lincRNA	1.33086	7.01089	2.21448	2.38631e-48	1.56138e-47	0.795436	1.24939	0.651406	0.136
ENSG00000175611	LINC00476	chr9:98521512-98638259	processed_transcript	0.647552	3.28769	2.20618	6.43997e-72	5.32797e-71	0.561151	0.584005	0.0575918	0.62
ENSG00000224165	DNAJC27-AS1	chr2:25194258-25262563	antisense	0.465034	2.44019	2.19794	3.03067e-46	1.9393e-45	0.0638727	0.405073	2.66491	0.0669
ENSG00000269600	AC016629.3	chr19:59105262-59110722	antisense	0.339415	1.72269	2.19667	9.72548e-28	4.81214e-27	0.101239	0.231811	1.19518	0.566
ENSG00000255176	AP002954.3	chr11:118507337-118508815	antisense	0.477761	2.38143	2.19566	2.53255e-34	1.376e-33	0.1462	0.133186	-0.134501	0.805
ENSG00000234634	AC003664.1	chr17:13202465-13210077	lincRNA	0.262177	1.34427	2.18886	1.90422e-67	1.50697e-66	0	0	NA	NA
ENSG00000259783	RP11-1006G14.2	chr15:72900827-72929260	lincRNA	0.369443	1.99583	2.18587	2.28556e-35	1.26352e-34	0.199386	0.18487	-0.109053	0.0733
ENSG00000263874	LINC00672	chr17:37081420-37085637	lincRNA	1.25003	6.47024	2.18516	1.66769e-42	1.02094e-41	0.340574	1.99653	2.55145	0.0128
ENSG00000226438	RP11-420K8.1	chr1:39715509-39723321	antisense	0.188036	0.967889	2.18435	1.06925e-37	6.11563e-37	0	0.0622337	Inf	0.0375
ENSG00000258384	AC068831.6	chr15:91495468-91498455	antisense	0.294694	1.51972	2.18204	7.63496e-54	5.3212e-53	0.147597	0.138759	-0.0890837	0.14
ENSG00000236753	MKLN1-AS2	chr7:130994502-131012981	processed_transcript	0.893042	4.58912	2.18102	1.96911e-81	1.78057e-80	0.845861	0.627444	-0.430934	0.046
ENSG00000268746	CTD-2571L23.8	chr19:48110780-48236355	lincRNA	1.28768	6.66044	2.17424	1.90943e-48	1.2505e-47	0.751407	0.352751	-1.09095	0.987
ENSG00000248161	RP11-499E18.1	chr4:103339758-103371167	lincRNA	1.24225	6.59074	2.17307	7.94655e-37	4.49009e-36	0.698166	0.510666	-0.451189	0.127
ENSG00000225793	RP1-234P15.4	chr6:75994729-76006719	lincRNA	0.453943	2.30655	2.16971	1.0443e-62	7.90918e-62	0.155068	0.120651	-0.362059	0.0218
ENSG00000260436	RP11-20I23.7	chr16:2621570-2622354	antisense	1.38184	6.63879	2.16047	1.91733e-38	1.11231e-37	0.282551	1.03513	1.87322	0.402
ENSG00000250387	RP11-136K7.2	chr5:70647681-70742169	lincRNA	0.514022	2.54736	2.15345	1.96379e-07	6.40609e-07	0	0.0820061	Inf	0.00145
ENSG00000271670	RP11-95I16.4	chr10:122638767-122640179	antisense	0.640166	2.94565	2.14716	4.4777e-21	1.98892e-20	0.144436	0.0857466	-0.752283	0.000217
ENSG00000247934	RP11-967K21.1	chr12:28316230-28343299	antisense	0.782346	3.9091	2.14122	5.69696e-34	3.07897e-33	0.402174	0.471125	0.22829	0.125
ENSG00000231412	CTC-490G23.2	chr19:43833446-43835582	lincRNA	0.69922	3.48623	2.13977	1.46086e-15	5.84071e-15	8.67873	0.0559487	-7.27724	8.11e-10
ENSG00000213971	RP11-15H20.6	chr19:23442707-23457053	processed_transcript	1.09575	5.40841	2.13607	3.25184e-60	2.3953e-59	0.265641	0.808886	1.60646	0.159
ENSG00000253636	RP11-531A24.5	chr8:73964412-73975296	antisense	0.484466	2.41038	2.13247	5.81389e-29	2.92929e-28	0.113921	0.176687	0.633166	0.996
ENSG00000239335	RP11-745O10.2	chr12:66524530-66528229	antisense	1.61924	8.27465	2.12858	3.75733e-35	2.06918e-34	0.600954	2.72774	2.18238	0.436
ENSG00000268686	AC010524.2	chr19:49871961-49891338	antisense	0.93569	4.53929	2.12779	6.36488e-11	2.30353e-10	0.0194589	0.360766	4.21256	0.471
ENSG00000246100	LINC00900	chr11:115624965-115631345	lincRNA	0.335243	1.61628	2.11661	1.5355e-50	1.02977e-49	0.0072775	0.0652267	3.16395	0.28
ENSG00000227036	LINC00511	chr17:70319263-70636611	lincRNA	0.205536	1.05075	2.10592	4.38261e-25	2.08591e-24	4.16267	0.177467	-4.55189	1.32e-05
ENSG00000228536	RP11-392O17.1	chr1:219582616-219632787	lincRNA	0.913819	4.39339	2.10531	1.29502e-17	5.42172e-17	0.0301041	1.48608	5.62541	0.11
ENSG00000254606	RP11-22P4.2	chr11:28538378-28540888	lincRNA	0.419671	1.9891	2.10426	1.85213e-26	8.99044e-26	0.00595477	0.0297081	2.31874	0.382
ENSG00000272368	RP4-605O3.4	chr12:50505979-50559203	processed_transcript	1.76776	8.35085	2.10198	1.42086e-50	9.53185e-50	0.322154	0.799646	1.31161	0.0582
ENSG00000152931	PART1	chr5:59783539-59843484	lincRNA	0.378349	1.75995	2.09955	9.15004e-08	3.01828e-07	0.0214878	0.169202	2.97716	0.000256
ENSG00000229227	RP11-38L15.2	chr10:46937462-46951699	lincRNA	0.36961	1.7231	2.09688	2.59233e-71	2.12995e-70	0.626142	0.339806	-0.881779	0.181
ENSG00000259583	RP11-66B24.4	chr15:101433944-101459488	antisense	0.345485	1.62495	2.08671	1.17301e-23	5.44198e-23	0.745597	0.272357	-1.4529	0.0047
ENSG00000226091	LINC00937	chr12:8448581-8549399	lincRNA	0.552229	2.37979	2.08628	1.01746e-24	4.80536e-24	0.111125	0.473487	2.09115	0.00275
ENSG00000266445	RP13-991F5.2	chr17:80434472-80435800	antisense	0.508769	2.37172	2.08551	5.30372e-23	2.43326e-22	0.0791073	0.206418	1.38369	0.556
ENSG00000261121	RP11-496D24.2	chr4:24661478-24673191	lincRNA	0.251857	1.18448	2.08029	1.9262e-11	7.07479e-11	0.0155238	0.440991	4.8282	0.133
ENSG00000224738	AC099850.1	chr17:57183958-57195628	antisense	0.901636	4.39774	2.07261	1.04915e-42	6.43744e-42	0.736208	1.52616	1.05172	0.969
ENSG00000214772	RP11-174G6.1	chr12:14818588-14910897	antisense	0.283459	1.21173	2.05822	7.29633e-18	3.06903e-17	0	0.168979	Inf	0.0149
ENSG00000270265	RP11-731D1.4	chr4:152254292-152274376	lincRNA	0.320174	1.52677	2.05756	4.68745e-28	2.33168e-27	0.0469633	0.631272	3.74866	0.0455
ENSG00000259659	RP11-151N17.1	chr15:44850026-44851386	sense_intronic	1.19031	5.48173	2.0563	1.58633e-37	9.05377e-37	0.124923	0.463392	1.8912	0.172
ENSG00000213468	RP11-453F18__B.1	chrX:130836677-130964673	lincRNA	0.701654	3.00245	2.05613	1.11012e-15	4.4525e-15	0.137338	0.566123	2.04338	0.19
ENSG00000181798	LINC00471	chr2:232373136-232379050	processed_transcript	0.502792	2.38756	2.04942	1.03109e-37	5.90052e-37	0.347921	0.541856	0.639148	0.497
ENSG00000260167	RP11-146F11.5	chr16:30597223-30619914	antisense	0.707436	3.35521	2.04883	1.3463e-45	8.56134e-45	0.193808	0.904928	2.22318	0.243
ENSG00000248671	CTD-2313N18.5	chr11:71505408-71529284	processed_transcript	0.485732	2.28396	2.04846	8.51173e-59	6.20173e-58	0.121704	0.396516	1.70401	0.00127
ENSG00000225077	LINC00337	chr1:6296299-6299504	antisense	0.244103	1.10238	2.04831	2.11098e-24	9.91983e-24	0.139158	0.826935	2.57105	0.138
ENSG00000228010	AC073343.13	chr7:6703604-6748532	antisense	0.29717	1.38626	2.04324	7.01308e-39	4.0884e-38	0.0979044	0.222104	1.18179	0.59
ENSG00000261616	RP11-6O2.3	chr15:99679521-99685575	antisense	0.28796	1.26066	2.03621	5.17764e-24	2.41616e-23	0.0463223	0.06979	0.591312	0.052
ENSG00000240373	SEC62-AS1	chr3:169696323-169703503	antisense	1.72954	7.86727	2.03274	7.80474e-35	4.27619e-34	0.0811828	0.576471	2.828	0.478
ENSG00000272508	RP11-96C23.14	chr10:88753188-88784489	processed_transcript	0.279569	1.25814	2.03033	7.33414e-31	3.80222e-30	0.0674267	0.108243	0.68288	0.684
ENSG00000224358	RP11-466F5.8	chr1:165738165-165744685	antisense	0.332385	1.49816	2.02915	4.51258e-28	2.24522e-27	0.0847535	0.367436	2.11615	0.212
ENSG00000260905	RP11-105C19.1	chr16:22623863-22624804	lincRNA	2.68925	11.6923	2.02571	1.80289e-23	8.33363e-23	0.0118619	0.167337	3.81835	0.239
ENSG00000254676	RP11-727A23.4	chr11:82891185-82895562	sense_overlapping	1.86629	8.48078	2.01752	1.00046e-48	6.57814e-48	0.190987	0.323302	0.75941	0.675
ENSG00000245468	RP11-367J11.3	chr4:7096297-7105186	lincRNA	0.234303	1.03158	2.01099	4.62615e-26	2.23498e-25	0.0153417	0.110037	2.84246	0.167
ENSG00000246174	KCTD21-AS1	chr11:77850805-77886369	antisense	1.35552	6.07104	2.0082	2.43882e-31	1.27357e-30	0.317005	0.727885	1.19921	0.368
ENSG00000261804	RP11-44F14.2	chr16:53407404-53418657	lincRNA	2.30231	9.69028	2.00814	4.31245e-15	1.70798e-14	1.61191	1.89435	0.232936	0.565
ENSG00000203288	RP11-98D18.9	chr1:151763279-151766878	antisense	2.92745	13.6896	2.00238	2.51439e-39	1.473e-38	0.18943	0.826948	2.12613	0.0287
ENSG00000228323	AC008753.6	chr19:54357834-54372361	antisense	0.495978	2.17636	2.00022	1.78485e-17	7.44488e-17	0.0182735	0.3676	4.33031	0.0651
ENSG00000260158	RP11-67H24.2	chr16:32820876-32835966	lincRNA	5.59762	1.14578	-2.20746	0.000226903	0.000614317	0.214476	0.220319	0.0387777	0.00793
ENSG00000259093	RP11-1112J20.2	chr14:63589750-63594932	lincRNA	6.15087	1.4598	-2.29454	7.22679e-48	4.70277e-47	0.167777	0.217312	0.373225	0.215
ENSG00000238178	RP11-431J24.2	chrX:16171063-16188992	antisense	6.24147	1.44883	-2.309	0.000179798	0.000491802	0.0222235	1.49798	6.07478	0.675
ENSG00000255026	RP11-326C3.2	chr11:287304-288987	antisense	25.5741	5.20053	-2.43263	0.000129435	0.000359115	0.127189	0.187024	0.556254	0.657
ENSG00000253125	RP11-459E5.1	chr8:22547662-22656129	processed_transcript	3.10202	0.585207	-2.56058	4.34117e-09	1.49534e-08	0.138486	3.0223	4.44784	0.0547
ENSG00000251273	RP11-549K20.1	chr5:25100850-25192187	lincRNA	2.46851	0.369791	-2.94892	8.41275e-27	4.10496e-26	1.35286	1.3008	-0.0566118	0.245
ENSG00000237921	AC004543.2	chr7:19853307-19871039	lincRNA	1.11634	0.150267	-3.09793	4.72831e-22	2.13644e-21	0.0291057	0.00300394	-3.27637	0.464
ENSG00000255774	AP000439.3	chr11:69291900-69294708	lincRNA	7.74227	0.857248	-3.27587	1.34983e-07	4.42749e-07	0.10753	12.601	6.87265	0.0418
ENSG00000272430	RP11-38L15.8	chr10:46914144-46917230	lincRNA	5.44899	0.602967	-3.39429	2.20511e-76	1.90425e-75	1.1748	0.252664	-2.21713	0.0016
ENSG00000269888	RP11-3P17.5	chr3:161146899-161147401	lincRNA	16.6264	0.581697	-5.03263	1.00501e-68	8.0543e-68	0	0.00435344	Inf	0.327
CRCAG_092125	CRCAG_092125	chr4:121448556-121448896	Maherlab_novel_gene	1.50626	0.012066	-6.62393	3.19023e-106	3.5714e-105	0	0.00262061	Inf	0.327
CRCAG_046666	CRCAG_046666	chr16:69789396-69791975	Maherlab_novel_gene	3.67392	0.00522285	-9.56467	4.94065645841247e-322	2.24503429470262e-320	0	0.000480891	Inf	0.327
CRCAG_055953	CRCAG_055953	chr18:65945031-65945875	Maherlab_novel_gene	8.63147	0.00992223	-9.71975	4.91695e-257	1.53612e-255	0	0.0137756	Inf	0.127
CRCAG_139235	CRCAG_139235	chrX:80937407-80938056	Maherlab_novel_gene	82.1983	0.036637	-11.2506	3.44916e-84	3.20105e-83	0	0	NA	NA
