# Supplementary material for: LINC00355 regulates p27KIP expression by binding to MENIN to induce proliferation in late-stage relapse breast cancer
Source: NPJ Breast Cancer. 2022 Apr 13;8:49. doi: 10.1038/s41523-022-00412-2 (PMC9007952; doi:10.1038/s41523-022-00412-2)
Supplement: Supplementary file 4 — Supplementary Table 3 [file 41523_2022_412_MOESM4_ESM.xlsx]

## Sheet: Sheet1
Supplementary Table 3	Primer list
Assay	Gene name	Application	Forward/Sense	Reverse/Antisense
qPCR	RPL32	qPCR	AGGCATTGACAACAGGGTTC	GTTGCACATCAGCAGCACTT
qPCR	LINC00355	qPCR	CCTCCATTTGCTGTTTGGGAA	CAA CAC TGT GTG CCC CTG TA
qPCR	CDKN1B	qPCR	CCGCAACCAATGGATCTCCT	CAATATGGCGGTGG AGGGA
qPCR	MTRNR1	qPCR	TAGCCCTAAACCTCAACAGT	TGCGCTTACTTTGTAGCCTTCAT
qPCR	U1	qPCR	GGGAGATACCATGATCACGAAGGT	CCACAAATTATGCAGTCGAGTTTCCC
qPCR	MALAT1	qPCR	GACGGAGGTTGAGATGAAGC	ATTCGGGGCTCTGTAGTCCT
iCLIP	Primer 1	qPCR	ACCCTGCCTCCTTGTGAGTT	CTCTGATCCCCAAGCACAG
iCLIP	Primer 2	qPCR	CCGGAAGTCTCTGTGCTCTT	TGCAGCTGGTAGTCCTGATG
iCLIP	Primer 3	qPCR	TGGGTCTCCTCTGAGCTGTT	TGTCCTGTGTCCAGGATGAA
iCLIP	Primer 4	qPCR	CAAGAGGGAGGGAAGAAAGG	CCCAGAAAGGGTGTCACAGT
iCLIP	Primer 5	qPCR	GTTGTATCACGCCAATGTGC	TGATCACGCCACTGTACTCC
iCLIP	Primer 6	qPCR	AGCCTCTGGTGTAGCTGGAA	ACTTTGGGCAGCGTTTCTTA
iCLIP	Primer 7	qPCR	GGGACATGGATGAAGCTAGG	GACCGTTCTTCCTCAACTGC
iCLIP	Primer 8	qPCR	CTGCCTGCCAGAAGAGGTAG	TGGGTAGAATTTCTTGGACTTG
qPCR	XIST	qPCR	CTTGGATGGGTTGCCAGCTA	TCATGCCCCATCTCCACCTA
CHIP	CDKN1B promoter	CHIP qPCR	CGCCTGCGTTCTCATTATTT	GGCTGTGCTTACATCGACCT
siRNA	LINC00355 siRNA1	silencer RNA	CGGGUAUGGUGGAGCUAAAtt	UUUAGCUCCACCAUACCGGca
siRNA	LINC00355 siRNA2	silencer RNA	GGAUAUAAGCAGUUGAGGAtt	UCCUCAACUGCUUAUAUCCta
