# Supplementary material for: LINC00355 regulates p27KIP expression by binding to MENIN to induce proliferation in late-stage relapse breast cancer
Source: NPJ Breast Cancer. 2022 Apr 13;8:49. doi: 10.1038/s41523-022-00412-2 (PMC9007952; doi:10.1038/s41523-022-00412-2)
Supplement: Supplementary file 5 — Supplementary Table 4 [file 41523_2022_412_MOESM5_ESM.xlsx]

## Sheet: Sheet1
Supplementary Table 4	Anitbody list
Name	Company	Catalog number	Dilution/Concentration
p27 (c-19) R	Santa Cruz	SC-528, SC-1641	1:1000
Anti-menin	Abcam	ab2605	1:1000
Actin	Cell Signaling	3700S	1:1000
Anti-rabbit HRP linked	Cell Signaling	65-6120	1:5000
Goat anti-mouse HRP-linked	Thermo	31430	1:5000
IgG	Cell Signaling	2729S	5ugs
H3K4me3	Abcam	ab12209	5ugs
Estrogen receptor alpha	Cell Signaling	D8H8	1:1000
